# Supplementary material for: Integrative multi-omics analysis identifies TGFA as a novel glioma susceptibility gene and therapeutic target
Source: Front Neurol. 2025 Nov 5;16:1656490. doi: 10.3389/fneur.2025.1656490 (PMC12626838; doi:10.3389/fneur.2025.1656490)
Supplement: Supplementary file 1 [file Data_Sheet_1.zip › supplemental material/Table S/Table S-re.xlsx]

## Sheet: Table S1
Table S1. The results of TWAS analyses in cross-tissue
Ensemeble ID	Test_score	p_value	Gene symbole	CHR	start_hg38	end_hg38	FDR
ENSG00000003509	2.90833	0.0494237	NDUFAF7	2	37231631	37253403	0.834561
ENSG00000038002	5.45981	0.0008139	AGA	4	177430774	177442437	0.125408
ENSG00000052802	3.7973	0.0370392	MSMO1	4	165327667	165343164	0.801027
ENSG00000066032	3.44302	0.0367397	CTNNA2	2	79185231	80648861	0.801027
ENSG00000068878	4.4425	0.00948931	PSME4	2	53864069	53970993	0.514005
ENSG00000068912	5.36899	0.00399762	ERLEC1	2	53787009	53833038	0.379056
ENSG00000072135	2.3268	0.0370942	PTPN18	2	130356045	130375405	0.801027
ENSG00000075292	2.69066	0.0426332	ZNF638	2	71276561	71435069	0.801027
ENSG00000080986	4.7697	0.00666583	NDC80	18	2571557	2616635	0.484391
ENSG00000082212	4.75739	0.00968404	ME2	18	50879080	50954257	0.514005
ENSG00000085415	4.37099	0.011529	SEH1L	18	12947133	12987536	0.523976
ENSG00000099957	2.40797	0.0480864	P2RX6	22	21009808	21028013	0.82347
ENSG00000099985	3.98926	0.0164401	OSM	22	30262829	30266851	0.596034
ENSG00000100106	2.08215	0.0410083	TRIOBP	22	37697048	37776556	0.801027
ENSG00000100129	8.57458	0.000118825	EIF3L	22	37848868	37889407	0.033801
ENSG00000100139	7.86821	0.000414143	MICALL1	22	37905657	37942822	0.0696137
ENSG00000100142	27.9473	2.42806e-13	POLR2F	22	37952607	38041915	8.97896e-10
ENSG00000100156	9.70455	3.77612e-05	SLC16A8	22	38078134	38084184	0.0147278
ENSG00000100197	2.3598	0.0301268	CYP2D6	22	42126499	42130865	0.757884
ENSG00000100207	3.49666	0.0410553	TCF20	22	42160013	42343616	0.801027
ENSG00000100216	13.7416	4.56057e-07	TOMM22	22	38681957	38685421	0.000421624
ENSG00000100271	2.73287	0.0434319	TTLL1	22	43039516	43089419	0.803055
ENSG00000100302	8.61345	0.000193588	RASD2	22	35540831	35553999	0.0390974
ENSG00000101596	3.17194	0.0411104	SMCHD1	18	2655726	2805017	0.801027
ENSG00000109158	39.3579	0.00441631	GABRA4	4	46918900	46993581	0.384495
ENSG00000109255	8.46476	0.000200879	NMU	4	55595229	55636698	0.0390974
ENSG00000109775	2.28832	0.0453316	UFSP2	4	185399537	185425979	0.816953
ENSG00000114948	3.53444	0.0275205	ADAM23	2	206443532	206621127	0.756515
ENSG00000115109	3.96363	0.0135108	EPB41L5	2	120013077	120179119	0.550472
ENSG00000115239	77.3499	0.0116595	ASB3	2	53532672	53860160	0.523976
ENSG00000115306	2.57576	0.0353792	SPTBN1	2	54456317	54671446	0.801027
ENSG00000115350	3.71397	0.0475274	POLE4	2	74958643	74970128	0.82347
ENSG00000115368	2.80599	0.0224202	WDR75	2	189441446	189475552	0.702467
ENSG00000115474	4.92066	0.008762	KCNJ13	2	232765802	232776565	0.514005
ENSG00000115504	3.40712	0.0480118	EHBP1	2	62673851	63046487	0.82347
ENSG00000115593	3.43232	0.0330187	SMYD1	2	88067825	88113384	0.787762
ENSG00000115828	2.59313	0.047255	QPCT	2	37342827	37373322	0.82347
ENSG00000115904	5.05756	0.00692557	SOS1	2	38962206	39124345	0.492514
ENSG00000115942	5.06267	0.0336285	ORC2	2	200908977	200963680	0.79209
ENSG00000119185	3.5502	0.0242646	ITGB1BP1	2	9403475	9423528	0.702467
ENSG00000119203	7.88853	0.000193258	CPSF3	2	9423651	9473101	0.0390974
ENSG00000119737	4.71418	0.0161382	GPR75	2	53852912	53859967	0.590881
ENSG00000121897	3.31505	0.0244746	LIAS	4	39459004	39485109	0.702467
ENSG00000122085	4.15158	0.00835281	MTERF4	2	241072169	241102332	0.514005
ENSG00000124374	5.27082	0.00555072	PAIP2B	2	71182738	71227103	0.427637
ENSG00000125611	2.52166	0.0485442	CHCHD5	2	112584240	112589275	0.82347
ENSG00000128692	5.14579	0.0395288	EIF2S2P4	2	170751805	170752788	0.801027
ENSG00000128710	3.5744	0.0276175	HOXD10	2	176108790	176119937	0.756515
ENSG00000130508	10.0063	2.78339e-05	PXDN	2	1631887	1744852	0.0147042
ENSG00000132330	4.17079	0.0280435	SCLY	2	238060924	238099413	0.757884
ENSG00000133256	5.92075	0.00357588	PDE6B	4	625573	670782	0.357395
ENSG00000134308	5.35969	0.00348727	YWHAQ	2	9583967	9630997	0.357395
ENSG00000134330	8.29419	0.00028741	IAH1	2	9473658	9496543	0.0506115
ENSG00000134851	2.8544	0.0227495	TMEM165	4	55395957	55453397	0.702467
ENSG00000135226	4.06568	0.0198574	UGT2B28	4	69280475	69295050	0.655354
ENSG00000135903	4.16362	0.0139548	PAX3	2	222199887	222298998	0.551201
ENSG00000135930	4.2443	0.0297909	EIF4E2	2	232550659	232583644	0.757884
ENSG00000136002	6.38993	0.00184884	ARHGEF4	2	130836914	131047263	0.244179
ENSG00000136695	3.10886	0.0446132	IL36RN	2	113058638	113065382	0.812276
ENSG00000136715	4.39826	0.0144708	SAP130	2	127941217	128028120	0.558865
ENSG00000138050	7.89406	0.000282978	THUMPD2	2	39736060	39779267	0.0506115
ENSG00000138738	4.79086	0.00335298	PRDM5	4	120684919	120922870	0.354267
ENSG00000141639	3.72407	0.0199005	MAPK4	18	50560087	50731826	0.655354
ENSG00000144043	2.46152	0.0390746	TEX261	2	70968325	70994873	0.801027
ENSG00000144320	3.8727	0.00740045	LNPK	2	175923882	176002839	0.508767
ENSG00000144331	3.34652	0.0401025	ZNF385B	2	179441982	179861612	0.801027
ENSG00000145241	3.67093	0.00970491	CENPC	4	67468762	67545503	0.514005
ENSG00000150722	2.56345	0.0439833	PPP1R1C	2	181954241	182131398	0.809206
ENSG00000151615	2.87685	0.0324123	POU4F2	4	146638893	146642474	0.787762
ENSG00000151694	6.2908	0.00144156	ADAM17	2	9488486	9556732	0.197441
ENSG00000151725	2.47853	0.0233192	CENPU	4	184694085	184734130	0.702467
ENSG00000152117	2.41912	0.0263726	SMPD4BP	2	131492813	131521573	0.733276
ENSG00000152234	3.11882	0.0456352	ATP5F1A	18	46080248	46104334	0.816953
ENSG00000152292	3.5977	0.0473974	SH2D6	2	85418714	85437029	0.82347
ENSG00000154252	4.20289	0.00436433	GAL3ST2	2	241776822	241804287	0.384495
ENSG00000162989	2.97058	0.0461717	KCNJ3	2	154697855	154858354	0.816953
ENSG00000163029	5.8757	0.0100169	SMC6	2	17663812	17800242	0.514005
ENSG00000163032	4.43934	0.0110805	VSNL1	2	17539126	17657018	0.523976
ENSG00000163104	47.3498	0.0243099	SMARCAD1	4	94207611	94291292	0.702467
ENSG00000163126	3.97084	0.0205628	ANKRD23	2	96824526	96857934	0.661229
ENSG00000163235	9.96048	3.42284e-05	TGFA	2	70447284	70554193	0.0147278
ENSG00000164111	2.8333	0.038696	ANXA5	4	121667946	121696995	0.801027
ENSG00000167065	3.78404	0.0146686	DUSP18	22	30652051	30667887	0.558865
ENSG00000167077	2.80933	0.0286531	MEI1	22	41699503	41799456	0.757884
ENSG00000168135	9.44089	6.27833e-05	KCNJ4	22	38426327	38455199	0.0211066
ENSG00000168505	3.51103	0.0359841	GBX2	2	236165236	236168386	0.801027
ENSG00000168763	3.7011	0.0238837	CNNM3	2	96816245	96835382	0.702467
ENSG00000169564	9.29783	0.000145299	PCBP1	2	70087477	70089203	0.0383797
ENSG00000169994	4.27468	0.00668035	MYO7B	2	127535683	127637729	0.484391
ENSG00000170634	3.88255	0.00776809	ACYP2	2	53970838	54305300	0.512972
ENSG00000170820	4.5266	0.00767723	FSHR	2	48962157	49154527	0.512972
ENSG00000171557	4.81902	0.0400657	FGG	4	154604134	154612967	0.801027
ENSG00000172059	10.8144	1.79446e-05	KLF11	2	10042849	10054836	0.0110599
ENSG00000173013	89.7029	0.00106001	CCDC96	4	7040849	7043001	0.150766
ENSG00000173376	2.74219	0.0423822	NDNF	4	121035613	121073021	0.801027
ENSG00000173744	3.72837	0.0332758	AGFG1	2	227472152	227561217	0.788808
ENSG00000174279	3.06339	0.035379	EVX2	2	176077472	176083962	0.801027
ENSG00000174799	4.16647	0.0112154	CEP135	4	55948871	56033361	0.523976
ENSG00000175354	4.17012	0.0133401	PTPN2	18	12785478	12929643	0.550472
ENSG00000176136	3.7249	0.0327496	MC5R	18	13824149	13827323	0.787762
ENSG00000176946	3.12844	0.0325204	THAP4	2	241584405	241637158	0.787762
ENSG00000177096	5.61106	0.00518618	PHETA2	22	42074248	42079438	0.414766
ENSG00000179818	7.81435	0.000180586	PCBP1-AS1	2	69960104	70103220	0.0390974
ENSG00000179833	4.41307	0.0179615	SERTAD2	2	64631621	64751005	0.626619
ENSG00000180251	3.93777	0.0179563	SLC9A4	2	102473226	102533972	0.626619
ENSG00000181004	2.55805	0.042366	BBS12	4	122732702	122744942	0.801027
ENSG00000182057	1.94659	0.0410294	OGFRP1	22	42269703	42279534	0.801027
ENSG00000182600	3.58674	0.0353384	SNORC	2	232857270	232878708	0.801027
ENSG00000183066	2.51415	0.0284266	WBP2NL	22	41998725	42058456	0.757884
ENSG00000183091	4.17016	0.0225589	NEB	2	151485336	151734487	0.702467
ENSG00000183172	3.43057	0.00866506	SMDT1	22	42079691	42084284	0.514005
ENSG00000183423	3.76036	0.00983087	LRIT3	4	109848107	109872315	0.514005
ENSG00000184139	3.94988	0.0245047	RPL7AP28	4	131857343	131857913	0.702467
ENSG00000184182	2.32167	0.0427778	UBE2F	2	237966827	238042782	0.801027
ENSG00000184381	7.55868	9.31167e-05	PLA2G6	22	38111495	38214778	0.0286955
ENSG00000185022	9.813	3.98263e-05	MAFF	22	38200767	38216507	0.0147278
ENSG00000185304	2.51662	0.042889	RGPD2	2	87755960	87825796	0.801027
ENSG00000185758	1.97391	0.0483916	CLDN24	4	183321764	183322426	0.82347
ENSG00000186854	3.18324	0.025938	TRABD2A	2	84821650	84907008	0.732204
ENSG00000186976	2.38359	0.0432082	EFCAB6	22	43528744	43812337	0.802934
ENSG00000187736	3.44101	0.0256675	NHEJ1	2	219069355	219160869	0.730141
ENSG00000188011	4.58825	0.00742926	RTP5	2	241869600	241873823	0.508767
ENSG00000188525	3.17306	0.039023		2	10001757	10006030	0.801027
ENSG00000189060	8.79148	0.000169149	H1-0	22	37805229	37807432	0.0390974
ENSG00000189292	3.37192	0.0414502	ALKAL2	2	279558	288851	0.801027
ENSG00000196460	2.57173	0.0203371	RFX8	2	101397359	101475112	0.659709
ENSG00000196475	2.18977	0.0484617	GK2	4	79406361	79408228	0.82347
ENSG00000196912	2.51445	0.0200257	ANKRD36B	2	97492663	97589877	0.655354
ENSG00000198792	14.0952	1.7338e-07	TMEM184B	22	38219291	38273010	0.000320579
ENSG00000198951	1.84478	0.0366422	NAGA	22	42058334	42070842	0.801027
ENSG00000200761	2.46745	0.0136081	RN7SKP113	4	4920770	4921064	0.550472
ENSG00000204099	3.24631	0.0289636	NEU4	2	241809065	241817413	0.757884
ENSG00000204685	5.30516	0.0158205	STARD7-AS1	2	96208389	96243353	0.585041
ENSG00000205208	5.52161	0.00603696	C4orf46	4	158666675	158672255	0.455605
ENSG00000205702	4.39224	0.00426641	CYP2D7	22	42140203	42149455	0.384495
ENSG00000205795	3.89145	0.031581	CYS1	2	10056473	10080944	0.783932
ENSG00000205837	2.8797	0.018194	LINC00487	2	6728177	6770311	0.628799
ENSG00000206075	5.29487	0.0052715	SERPINB5	18	63476958	63505085	0.414766
ENSG00000207195	3.6705	0.0110844	Y_RNA	4	40826655	40826765	0.523976
ENSG00000211594	3.45191	0.0380346	IGKJ4	2	88860886	88860922	0.801027
ENSG00000211596	5.25866	0.00447087	IGKJ2	2	88861525	88861563	0.384495
ENSG00000213115	2.79501	0.0315862		2	188227189	188228382	0.783932
ENSG00000213332	2.81804	0.00483177	SLC25A5P6	4	186328716	186329601	0.397064
ENSG00000213759	5.63294	0.00211286	UGT2B11	4	69199951	69214748	0.252044
ENSG00000213790	2.95793	0.0330085	OLA1P1	22	42107765	42108953	0.787762
ENSG00000213923	11.6236	3.4427e-06	CSNK1E	22	38290691	38318084	0.00254622
ENSG00000215203	-2.56608	0.0102857	GRXCR1	4	42892713	43030658	0.514005
ENSG00000215347	2.75705	0.0239503	SLC25A5P1	22	42000446	42001991	0.702467
ENSG00000215493	3.85447	0.024001		22	20450122	20451824	0.702467
ENSG00000218175	5.42913	0.00814502		2	176200908	176201252	0.514005
ENSG00000218819	2.94547	0.0377439	TDRD15	2	21123968	21144368	0.801027
ENSG00000220256	2.81751	0.0420863		2	239762860	239824764	0.801027
ENSG00000221944	4.17808	0.0120149	TIGD1	2	232543883	232550557	0.523976
ENSG00000222585	-2.03736	0.0416141	RNA5SP494	22	25715041	25715169	0.801027
ENSG00000223523	3.39223	0.03002		2	188598791	188839445	0.757884
ENSG00000223726	2.38725	0.0361029		22	27307483	27318538	0.801027
ENSG00000223751	2.90836	0.0348261		2	740885	749423	0.801027
ENSG00000224048	6.12477	0.00102272	LINC02612	2	150612381	150635818	0.150766
ENSG00000224128	2.0705	0.0384054	LINC01248	2	5602505	5691488	0.801027
ENSG00000224232	4.62001	0.0297634	KCTD5P1	2	241478316	241478993	0.757884
ENSG00000224272	3.96793	0.0102172		2	241808312	241812016	0.514005
ENSG00000224414	2.80579	0.0484791		2	217693895	217696763	0.82347
ENSG00000224467	-2.221	0.026351	TANK-AS1	2	161096231	161160224	0.733276
ENSG00000224490	2.33673	0.0460802	TTC21B-AS1	2	165933857	165949891	0.816953
ENSG00000224959	4.14086	0.0129854	NA	NA	NA	NA	0.550472
ENSG00000225455	3.22577	0.0458445	TPI1P4	4	49016682	49017154	0.816953
ENSG00000225884	2.81004	0.0169664		2	191792797	191820257	0.609144
ENSG00000225964	3.17031	0.0120438	NRIR	2	6819463	6840464	0.523976
ENSG00000226041	3.35128	0.0288513		2	16202430	16204226	0.757884
ENSG00000226276	4.85783	0.0111203		2	215939308	215941719	0.523976
ENSG00000226442	2.05958	0.0394384		2	234109081	234109481	0.801027
ENSG00000227279	6.16505	0.00207609		18	27921551	27963692	0.252044
ENSG00000227680	-2.47549	0.0133054		2	102987323	102988565	0.550472
ENSG00000227770	3.20394	0.0230197	RPL7P12	2	38231568	38232317	0.702467
ENSG00000228262	4.26175	0.0379527	LINC01320	2	33706886	34738231	0.801027
ENSG00000228507	4.21629	0.0192952	DAP3P2	2	171491422	171491931	0.654621
ENSG00000228509	5.97581	0.00286306		2	190672297	190843734	0.320836
ENSG00000229442	3.9165	0.0136948	THEMIS3P	18	8486997	8513849	0.550472
ENSG00000229920	2.73476	0.0448092	RPS4XP5	2	63642455	63644038	0.812276
ENSG00000230452	2.65024	0.0362671	LINC01381	2	25204313	25209202	0.801027
ENSG00000230606	2.80324	0.0149615	APPAT	2	97416165	97433527	0.558865
ENSG00000230747	3.71294	0.0281733		2	96307263	96321731	0.757884
ENSG00000231204	6.67757	0.00052762		2	21317660	21561313	0.0848321
ENSG00000231312	2.26361	0.0395494	MAP4K3-DT	2	39436530	39665343	0.801027
ENSG00000231782	-2.37545	0.0175276	LINC00575	4	82610974	82621610	0.623242
ENSG00000241612	4.71182	0.011821	RPL21P46	4	19813749	19814231	0.523976
ENSG00000243199	3.31952	0.0444248	RPL6P10	4	65573459	65574328	0.812276
ENSG00000243417	5.83144	0.00385132	RPS3AP18	4	152551277	152552364	0.374794
ENSG00000248307	-2.2935	0.021819	LINC00616	4	137978547	138131182	0.695575
ENSG00000248399	4.58091	0.0127088		4	2463797	2464124	0.54648
ENSG00000248551	6.01017	0.00223563		4	175346358	175403110	0.258355
ENSG00000248646	-2.02717	0.0426449		4	75361207	75434449	0.801027
ENSG00000248676	4.19086	0.0140111		4	99594799	99625913	0.551201
ENSG00000248692	4.1348	0.0147905	ADGRL3-AS1	4	62071752	62165554	0.558865
ENSG00000248744	2.6203	0.00878533		4	45009540	45051652	0.514005
ENSG00000249038	-2.59994	0.00932397	AARS1P1	4	132592084	132592536	0.514005
ENSG00000249065	2.06915	0.0385319	PCNAP1	4	99160514	99161645	0.801027
ENSG00000249066	-2.64904	0.00807208	LINC02496	4	60750575	60796103	0.514005
ENSG00000249072	4.56635	0.0115455		4	78008512	78008688	0.523976
ENSG00000249184	-2.62036	0.00878381		4	151798917	151833097	0.514005
ENSG00000249302	2.04042	0.0413085	FTH1P24	4	139546266	139546727	0.801027
ENSG00000249304	4.07445	0.0115186		4	113943256	113944320	0.523976
ENSG00000249565	4.55455	0.0148142	SERBP1P5	4	78180866	78182046	0.558865
ENSG00000249661	3.31573	0.0393017	TNRC18P1	4	140641840	140645489	0.801027
ENSG00000249700	5.17581	0.00198694	SRD5A3-AS1	4	55363971	55395847	0.252044
ENSG00000250038	3.08858	0.0187567		4	28343862	28402936	0.642244
ENSG00000250043	2.59424	0.00948012		4	173877471	173913252	0.514005
ENSG00000250064	3.34848	0.0356758		4	28435449	28600275	0.801027
ENSG00000250075	4.92906	0.00326868		4	67417305	67468251	0.354267
ENSG00000250103	6.14678	0.0046593	PANCR	4	110595504	110615603	0.391593
ENSG00000250131	3.49368	0.00911321	AGA-DT	4	177442519	177681381	0.514005
ENSG00000258609	2.80888	0.0322177	LINC-ROR	18	57054558	57072119	0.787762
ENSG00000260302	2.80555	0.0234734	LINC01882	18	12739490	12776140	0.702467
ENSG00000260913	3.76693	0.0405906	LINC01254	18	10405133	10414515	0.801027
ENSG00000263594	2.32838	0.0198918		18	67672221	67767051	0.655354
ENSG00000263711	4.38624	0.0101023	LINC02864	18	73151241	73264480	0.514005
ENSG00000264444	2.17469	0.0296532	SDHCP1	18	68866517	68867028	0.757884
ENSG00000266102	-2.17959	0.0292882		18	10375103	10378114	0.757884

## Sheet: Table S2
Table S2.FUSION identified 153 significant genes associated with glioma
Gene symbole	PANEL	CHR	BEST.GWAS.ID	BEST.GWAS.Z	EQTL.ID	EQTL.Z	EQTL.GWAS.Z	NSNP	TWAS.Z	TWAS.P	FDR
SKAP2	GTExv8.ALL.Muscle_Skeletal	7	rs2712250	3.09	rs1391805	-3.82	2.50948	491	-4.20042	2.66e-05	0.0187366
SOX8	GTExv8.ALL.Brain_Spinal_cord_cervical_c-1	16	rs3751667	6.12	rs3751667	3.55	6.1205	440	6.12051	9.33e-10	1.53898e-06
SOX8	GTExv8.ALL.Spleen	16	rs3751667	6.12	rs2729577	4.74	4.84039	441	4.21868	2.46e-05	0.0132105
POLR3B	GTExv8.ALL.Adipose_Visceral_Omentum	12	rs2559605	3.57	rs1421444	-4.18	-1.3419	514	4.51	6.44e-06	0.00684733
PHLDB1	GTExv8.ALL.Esophagus_Muscularis	11	rs498872	6.59	rs11216934	-4.5	-6.00158	428	5.08648	3.65e-07	0.000352334
PHLDB1	GTExv8.ALL.Adipose_Subcutaneous	11	rs498872	6.59	rs11216934	-4.9	-6	428	6	1.95e-09	4.10369e-06
PHLDB1	GTExv8.ALL.Thyroid	11	rs498872	6.59	rs11216934	-6.31	-6.00158	426	6.14	8.45e-10	1.13014e-06
PHLDB1	GTExv8.ALL.Cells_Cultured_fibroblasts	11	rs498872	6.59	rs11216934	-5.7	-6.00158	428	5.96155	2.5e-09	2.55875e-06
PHLDB1	GTExv8.ALL.Brain_Cerebellar_Hemisphere	11	rs498872	6.59	rs11216930	6.54	5.32206	428	5.86455	4.5e-09	3.236e-06
PHLDB1	GTExv8.ALL.Spleen	11	rs498872	6.59	rs6589684	4.2	3.28314	428	4.99171	5.98e-07	0.00082536
PHLDB1	GTExv8.ALL.Artery_Aorta	11	rs498872	6.59	rs494560	-4.65	-5.84119	427	5.84119	5.18e-09	8.87956e-06
PHLDB1	GTExv8.ALL.Lung	11	rs498872	6.59	rs540800	-5.15	-5.3616	427	5.3616	8.25e-08	0.000112153
PHLDB1	GTExv8.ALL.Brain_Cerebellum	11	rs498872	6.59	rs11216930	7.86	5.32206	428	6.22726	4.75e-10	5.20396e-07
CLPTM1L	GTExv8.ALL.Skin_Not_Sun_Exposed_Suprapubic	5	rs10069690	17.21	rs31490	-7.07	4.16335	468	-4.01217	6.02e-05	0.0474978
SLC4A8	GTExv8.ALL.Brain_Spinal_cord_cervical_c-1	12	rs3782473	-4.66	rs2241545	-6.68	-4.60251	413	4.60251	4.17e-06	0.00343921
SLC4A8	GTExv8.ALL.Brain_Hippocampus	12	rs3782473	-4.66	rs7970638	-4.89	-4.28527	413	4.3214	1.55e-05	0.0116002
SLC4A8	GTExv8.ALL.Brain_Putamen_basal_ganglia	12	rs3782473	-4.66	rs3782473	-5.3	-4.66143	414	4.66143	3.14e-06	0.00208406
SLC4A8	GTExv8.ALL.Colon_Sigmoid	12	rs3782473	-4.66	rs12816187	5.4	2.53942	414	4.01685	5.9e-05	0.0381408
SLK	GTExv8.ALL.Muscle_Skeletal	10	rs12765878	5.08	rs12765878	4.34	5.08399	414	5.08399	3.7e-07	0.000423511
SLK	GTExv8.ALL.Artery_Aorta	10	rs12765878	5.08	rs1265165	4.97	4.04625	421	4.19326	2.75e-05	0.0235703
RHOA	GTExv8.ALL.Esophagus_Muscularis	3	rs34890793	3.8	rs9831648	3.51	3.54692	288	4.1176	3.83e-05	0.0194584
ACAP1	GTExv8.ALL.Heart_Left_Ventricle	17	rs9895829	7.99	rs35985803	4.41	4.09754	460	4.09754	4.18e-05	0.0382626
MYNN	GTExv8.ALL.Testis	3	rs1317082	-4.71	rs10936599	6.16	-4.65892	413	-4.65892	3.18e-06	0.00397118
NSFL1C	GTExv8.ALL.Spleen	20	rs6079325	-4.22	rs6033950	-6.76	-3.7654	648	4.2986	1.72e-05	0.0118697
NSFL1C	GTExv8.ALL.Whole_Blood	20	rs6079325	-4.22	rs6079325	-12.29	-4.2245	636	4.20931	2.56e-05	0.0169374
SCFD1	GTExv8.ALL.Brain_Cortex	14	rs12434151	-3.9	rs12434151	4.54	-3.8995	387	-3.89953	9.64e-05	0.0268606
SCFD1	GTExv8.ALL.Whole_Blood	14	rs12434151	-3.9	rs448175	-13.41	-3.8937	385	3.8286	0.000129	0.0482404
SCFD1	GTExv8.ALL.Brain_Cerebellar_Hemisphere	14	rs12434151	-3.9	rs12434151	6.46	-3.89953	387	-3.70154	0.000214	0.0494646
SCFD1	GTExv8.ALL.Brain_Frontal_Cortex_BA9	14	rs12434151	-3.9	rs12434151	5.1	-3.89953	387	-3.8995	9.64e-05	0.0276838
GEMIN2	GTExv8.ALL.Stomach	14	rs2025062	4.08	rs2025062	-3.64	4.0803	357	-4.0969	4.19e-05	0.0278588
POLR2F	GTExv8.ALL.Brain_Cortex	22	rs4608623	5.69	rs1004764	3.81	3.97875	371	4.23123	2.32e-05	0.0106095
POLR2F	GTExv8.ALL.Thyroid	22	rs4608623	5.69	rs132930	3.74	3.95915	370	3.95915	7.52e-05	0.0476412
PICK1	GTExv8.ALL.Brain_Hypothalamus	22	rs4608623	5.69	rs2018980	6.24	3.50585	368	4.0622	4.86e-05	0.0228116
PICK1	GTExv8.ALL.Brain_Putamen_basal_ganglia	22	rs4608623	5.69	rs1004764	6.95	3.97875	368	3.8609	0.000113	0.041814
PICK1	GTExv8.ALL.Brain_Spinal_cord_cervical_c-1	22	rs4608623	5.69	rs2018980	8.23	3.5059	365	3.7752	0.00016	0.0439867
PICK1	GTExv8.ALL.Brain_Hippocampus	22	rs4608623	5.69	rs738443	6.92	3.81738	367	3.81738	0.000135	0.0480223
SLC16A8	GTExv8.ALL.Brain_Spinal_cord_cervical_c-1	22	rs4608623	5.69	rs2018980	4.4	3.5059	354	3.7532	0.000175	0.0444096
SLC16A8	GTExv8.ALL.Brain_Cortex	22	rs4608623	5.69	rs4821733	4.65	3.39837	357	4.1292	3.64e-05	0.0140822
SLC16A8	GTExv8.ALL.Esophagus_Muscularis	22	rs4608623	5.69	rs738443	4.82	3.81738	356	3.81662	0.000135	0.0496951
SLC16A8	GTExv8.ALL.Brain_Hippocampus	22	rs4608623	5.69	rs2235573	-4.62	-4.87797	356	3.8538	0.000116	0.0480223
SLC16A8	GTExv8.ALL.Brain_Amygdala	22	rs4608623	5.69	rs738443	5.6	3.81738	355	3.8174	0.000135	0.040965
SLC16A8	GTExv8.ALL.Artery_Aorta	22	rs4608623	5.69	rs2076116	-5.88	4.65737	357	-4.50841	6.53e-06	0.00621874
DNAJC5	GTExv8.ALL.Stomach	20	rs2297440	-13.63	rs817386	3.38	3.7385	405	-7.09036	1.34e-12	8.01856e-09
PRPF6	GTExv8.ALL.Nerve_Tibial	20	rs2297440	-13.63	rs816925	-4.52	-1.26014	360	4.23406	2.3e-05	0.0186039
PRPF6	GTExv8.ALL.Esophagus_Mucosa	20	rs2297440	-13.63	rs11554629	-4.77	-1.32053	362	5.58151	2.38e-08	2.61853e-05
PRPF6	GTExv8.ALL.Skin_Sun_Exposed_Lower_leg	20	rs2297440	-13.63	rs11554629	-6.51	-1.3205	360	5.60754	2.05e-08	3.85229e-05
PRPF6	GTExv8.ALL.Skin_Not_Sun_Exposed_Suprapubic	20	rs2297440	-13.63	rs6062340	-7.85	-0.0881	363	4.96047	7.03e-07	0.00120178
PRPF6	GTExv8.ALL.Brain_Caudate_basal_ganglia	20	rs2297440	-13.63	rs3829704	-4.42	-0.5418	367	6.4317	1.26e-10	1.35828e-07
PRPF6	GTExv8.ALL.Thyroid	20	rs2297440	-13.63	rs4809388	4.68	3.39792	362	4.46058	8.17e-06	0.00655615
PRPF6	GTExv8.ALL.Adipose_Visceral_Omentum	20	rs2297440	-13.63	rs816925	-3.78	-1.2601	362	4.12348	3.73e-05	0.0288431
CHRNA4	GTExv8.ALL.Pituitary	20	rs2297440	-13.63	rs12624447	-3.41	-2.49203	455	5.94277	2.8e-09	5.92667e-06
GMEB2	GTExv8.ALL.Brain_Cerebellar_Hemisphere	20	rs2297440	-13.63	rs3810492	6.67	-8.0216	424	-10.2203	1.61e-24	3.47331e-21
GMEB2	GTExv8.ALL.Breast_Mammary_Tissue	20	rs2297440	-13.63	rs2872810	5.09	-8.0691	419	-10.8553	1.88e-27	1.41263e-23
GMEB2	GTExv8.ALL.Whole_Blood	20	rs2297440	-13.63	rs16983844	5.8	-6.4072	416	-6.40721	1.48e-10	2.12158e-07
GMEB2	GTExv8.ALL.Brain_Cerebellum	20	rs2297440	-13.63	rs311497	8.3	-5.6	424	-7.4536	9.08e-14	1.74086e-10
GMEB2	GTExv8.ALL.Esophagus_Muscularis	20	rs2297440	-13.63	rs2872810	8.51	-8.0691	420	-8.0691	7.08e-16	2.27811e-12
GMEB2	GTExv8.ALL.Esophagus_Gastroesophageal_Junction	20	rs2297440	-13.63	rs3810492	5.39	-8.02158	421	-7.4649	8.34e-14	2.04358e-10
GMEB2	GTExv8.ALL.Adipose_Visceral_Omentum	20	rs2297440	-13.63	rs3810492	8.08	-8.0216	419	-8.02158	1.04e-15	8.84624e-12
GMEB2	GTExv8.ALL.Pituitary	20	rs2297440	-13.63	rs454132	5.04	-5.47805	424	-5.80916	6.28e-09	9.9695e-06
GMEB2	GTExv8.ALL.Artery_Aorta	20	rs2297440	-13.63	rs2872810	8.06	-8.0691	420	-8.2621	1.43e-16	6.12827e-13
GMEB2	GTExv8.ALL.Cells_Cultured_fibroblasts	20	rs2297440	-13.63	rs2872810	5.32	-8.0691	415	-8.0691	7.08e-16	2.41546e-12
GMEB2	GTExv8.ALL.Artery_Tibial	20	rs2297440	-13.63	rs2297441	5.05	-12.3422	416	-11.1451	7.57e-29	2.622e-25
GMEB2	GTExv8.ALL.Skin_Sun_Exposed_Lower_leg	20	rs2297440	-13.63	rs2872810	5.21	-8.0691	417	-5.18974	2.11e-07	0.000264336
GMEB2	GTExv8.ALL.Nerve_Tibial	20	rs2297440	-13.63	rs2872810	6.85	-8.0691	416	-8.98601	2.56e-19	3.10605e-15
GMEB2	GTExv8.ALL.Lung	20	rs2297440	-13.63	rs2872810	7.39	-8.0691	419	-8.0691	7.08e-16	6.73733e-12
GMEB2	GTExv8.ALL.Heart_Atrial_Appendage	20	rs2297440	-13.63	rs2872810	4.94	-8.0691	420	-8.0691	7.08e-16	2.66279e-12
GMEB2	GTExv8.ALL.Esophagus_Mucosa	20	rs2297440	-13.63	rs2872810	6.51	-8.0691	419	-8.0691	7.08e-16	7.01062e-12
GMEB2	GTExv8.ALL.Ovary	20	rs2297440	-13.63	rs3810492	4.79	-8.0216	425	-8.0216	1.04e-15	2.08676e-12
ARFRP1	GTExv8.ALL.Brain_Anterior_cingulate_cortex_BA24	20	rs2297440	-13.63	rs6011058	-5.02	-6.59283	433	8.38748	4.97e-17	9.11001e-14
ARFRP1	GTExv8.ALL.Whole_Blood	20	rs2297440	-13.63	rs2315007	6.98	-6.9996	424	-8.11983	4.67e-16	1.33889e-12
ARFRP1	GTExv8.ALL.Brain_Putamen_basal_ganglia	20	rs2297440	-13.63	rs2253823	-4.8	-11.8074	432	11.7122	1.1e-31	1.70353e-28
ARFRP1	GTExv8.ALL.Cells_Cultured_fibroblasts	20	rs2297440	-13.63	rs2315654	-6.02	-8.9179	423	8.91795	4.75e-19	2.43081e-15
ARFRP1	GTExv8.ALL.Pancreas	20	rs2297440	-13.63	rs2315007	-5.51	-6.9996	431	7.388	1.49e-13	1.01275e-09
ARFRP1	GTExv8.ALL.Liver	20	rs2297440	-13.63	rs2257885	-3.78	-12.2538	434	12.4427	1.53e-35	6.14907e-32
ARFRP1	GTExv8.ALL.Thyroid	20	rs2297440	-13.63	rs2315007	-5.22	-6.9996	427	6.9996	2.57e-12	1.03117e-08
ARFRP1	GTExv8.ALL.Brain_Frontal_Cortex_BA9	20	rs2297440	-13.63	rs1058319	-4.53	-7.7076	431	10.8775	1.48e-27	2.40845e-24
ARFRP1	GTExv8.ALL.Brain_Cortex	20	rs2297440	-13.63	rs6062509	-5.89	-6.74213	432	8.96685	3.05e-19	4.53306e-16
ARFRP1	GTExv8.ALL.Ovary	20	rs2297440	-13.63	rs6011040	-4.21	-6.9701	433	9.6447	5.18e-22	2.07873e-18
ARFRP1	GTExv8.ALL.Brain_Cerebellum	20	rs2297440	-13.63	rs6062509	-4.73	-6.74	432	6.74213	1.56e-11	2.39273e-08
ARFRP1	GTExv8.ALL.Skin_Sun_Exposed_Lower_leg	20	rs2297440	-13.63	rs2315007	-3.17	-6.9996	425	6.9996	2.57e-12	2.89767e-08
ARFRP1	GTExv8.ALL.Esophagus_Muscularis	20	rs2297440	-13.63	rs6011058	-4.8	-6.59283	428	6.59283	4.32e-11	1.04252e-07
ARFRP1	GTExv8.ALL.Nerve_Tibial	20	rs2297440	-13.63	rs6062484	-3.82	-3.59719	424	6.53482	6.37e-11	1.99891e-07
ARFRP1	GTExv8.ALL.Artery_Tibial	20	rs2297440	-13.63	rs6062509	-5.15	-6.7421	424	7.2886	3.13e-13	8.13096e-10
LMF1	GTExv8.ALL.Brain_Nucleus_accumbens_basal_ganglia	16	rs3751667	6.12	rs9746775	6.82	4.4309	438	4.43087	9.39e-06	0.0113441
LMF1	GTExv8.ALL.Brain_Amygdala	16	rs3751667	6.12	rs9746775	5.57	4.4309	440	4.24216	2.21e-05	0.012071
LMF1	GTExv8.ALL.Brain_Hypothalamus	16	rs3751667	6.12	rs3751667	4.42	6.1205	441	6.1205	9.33e-10	1.1678e-06
LMF1	GTExv8.ALL.Artery_Tibial	16	rs3751667	6.12	rs3751667	8.22	6.12051	423	6.12051	9.33e-10	1.38497e-06
LMF1	GTExv8.ALL.Esophagus_Muscularis	16	rs3751667	6.12	rs3751667	8.27	6.12051	429	5.84378	5.1e-09	6.15379e-06
LMF1	GTExv8.ALL.Adipose_Subcutaneous	16	rs3751667	6.12	rs3751667	7.9	6.12051	424	6.34071	2.29e-10	8.10126e-07
LMF1	GTExv8.ALL.Liver	16	rs3751667	6.12	rs12448994	3.97	2.9466	440	4.16858	3.07e-05	0.0176262
LMF1	GTExv8.ALL.Vagina	16	rs3751667	6.12	rs3751667	5.37	6.12051	441	6.12051	9.33e-10	1.22689e-06
LMF1	GTExv8.ALL.Brain_Cerebellar_Hemisphere	16	rs3751667	6.12	rs12595929	-7.44	2.15056	441	-4.67264	2.97e-06	0.00174744
LMF1	GTExv8.ALL.Brain_Cerebellum	16	rs3751667	6.12	rs3751666	-7.22	4.67224	440	-4.24695	2.17e-05	0.0104011
LMF1	GTExv8.ALL.Cells_EBV-transformed_lymphocytes	16	rs3751667	6.12	rs3751667	5.51	6.12	442	6.12	9.33e-10	1.58937e-06
LMF1	GTExv8.ALL.Brain_Anterior_cingulate_cortex_BA24	16	rs3751667	6.12	rs9746775	6.7	4.43087	439	3.9808	6.87e-05	0.0251854
LMF1	GTExv8.ALL.Adipose_Visceral_Omentum	16	rs3751667	6.12	rs3751667	7.99	6.12051	425	5.87896	4.13e-09	7.02596e-06
LMF1	GTExv8.ALL.Breast_Mammary_Tissue	16	rs3751667	6.12	rs3751667	8	6.12051	436	6.01195	1.83e-09	2.75012e-06
LMF1	GTExv8.ALL.Prostate	16	rs3751667	6.12	rs3751667	4.78	6.1205	437	6.12051	9.33e-10	2.34183e-06
LMF1	GTExv8.ALL.Uterus	16	rs3751667	6.12	rs3751666	4.63	4.67224	440	4.58401	4.56e-06	0.00415416
LMF1	GTExv8.ALL.Artery_Aorta	16	rs3751667	6.12	rs3751667	7.6	6.12051	437	5.27445	1.33e-07	0.00018999
LMF1	GTExv8.ALL.Artery_Coronary	16	rs3751667	6.12	rs3751667	4.37	6.1205	440	6.12051	9.33e-10	1.04869e-06
LMF1	GTExv8.ALL.Colon_Transverse	16	rs3751667	6.12	rs3751667	7.01	6.12051	431	4.72128	2.34e-06	0.00254893
LMF1	GTExv8.ALL.Cells_Cultured_fibroblasts	16	rs3751667	6.12	rs3751667	9.28	6.12051	432	5.75648	8.59e-09	7.9926e-06
LMF1	GTExv8.ALL.Spleen	16	rs3751667	6.12	rs3751667	6.39	6.12051	438	6.12051	9.33e-10	1.60966e-06
LMF1	GTExv8.ALL.Muscle_Skeletal	16	rs3751667	6.12	rs9746775	11.42	4.43087	424	4.4309	9.39e-06	0.00781675
LMF1	GTExv8.ALL.Heart_Left_Ventricle	16	rs3751667	6.12	rs4984979	9.56	4.92244	432	4.9224	8.55e-07	0.00141011
LMF1	GTExv8.ALL.Thyroid	16	rs3751667	6.12	rs3751667	10.3	6.12051	431	6.23401	4.55e-10	6.84604e-07
LMF1	GTExv8.ALL.Stomach	16	rs3751667	6.12	rs3751667	6.37	6.12051	434	4.7607	1.93e-06	0.00192485
LMF1	GTExv8.ALL.Skin_Sun_Exposed_Lower_leg	16	rs3751667	6.12	rs3751667	9.2	6.12051	428	6.40081	1.55e-10	4.36906e-07
LMF1	GTExv8.ALL.Whole_Blood	16	rs3751667	6.12	rs12448994	8.89	2.94662	430	5.4339	5.51e-08	5.26572e-05
LMF1	GTExv8.ALL.Lung	16	rs3751667	6.12	rs3751667	8.35	6.1205	430	5.9192	3.24e-09	7.70796e-06
LMF1	GTExv8.ALL.Heart_Atrial_Appendage	16	rs3751667	6.12	rs4984979	8.62	4.9224	428	5.53745	3.07e-08	4.61851e-05
LMF1	GTExv8.ALL.Nerve_Tibial	16	rs3751667	6.12	rs3751667	6.11	6.12051	425	5.54155	3e-08	4.04433e-05
LMF1	GTExv8.ALL.Testis	16	rs3751667	6.12	rs9746775	5.62	4.43087	434	4.85573	1.2e-06	0.00166507
LMF1	GTExv8.ALL.Esophagus_Mucosa	16	rs3751667	6.12	rs3751667	9.09	6.12051	430	5.78024	7.46e-09	1.23115e-05
LMF1	GTExv8.ALL.Skin_Not_Sun_Exposed_Suprapubic	16	rs3751667	6.12	rs3751667	5.77	6.12051	425	6.12051	9.33e-10	2.39245e-06
TSPAN13	GTExv8.ALL.Testis	7	rs706053	-3.75	rs6616	-6.17	-2.35894	643	4.08102	4.48e-05	0.0349664
C5	GTExv8.ALL.Cells_Cultured_fibroblasts	9	rs12683062	-3.941	rs12683062	-7.61	-3.94059	374	3.9316	8.44e-05	0.041135
STN1	GTExv8.ALL.Cells_Cultured_fibroblasts	10	rs12765878	5.08	rs7100920	-8.38	3.92733	426	-4.3074	1.65e-05	0.0105548
STN1	GTExv8.ALL.Heart_Atrial_Appendage	10	rs12765878	5.08	rs1265164	-5.19	4.56006	428	-4.56974	4.88e-06	0.00524391
STN1	GTExv8.ALL.Esophagus_Mucosa	10	rs12765878	5.08	rs1265164	-7.17	4.56006	428	-4.51982	6.19e-06	0.00471488
STN1	GTExv8.ALL.Esophagus_Muscularis	10	rs12765878	5.08	rs1265164	-4.18	4.56006	428	-4.24812	2.16e-05	0.0130315
STN1	GTExv8.ALL.Colon_Transverse	10	rs12765878	5.08	rs1265164	-4.9	4.56006	428	-4.56006	5.11e-06	0.00487047
STN1	GTExv8.ALL.Skin_Not_Sun_Exposed_Suprapubic	10	rs12765878	5.08	rs1265164	-4.83	4.56006	426	-4.56006	5.11e-06	0.00655166
STN1	GTExv8.ALL.Whole_Blood	10	rs12765878	5.08	rs7100920	-7.52	3.92733	425	-3.92733	8.59e-05	0.0388856
STN1	GTExv8.ALL.Brain_Putamen_basal_ganglia	10	rs12765878	5.08	rs2487999	-4.23	4.0777	426	-4.07773	4.55e-05	0.0234881
DDX6	GTExv8.ALL.Spleen	11	rs498872	6.59	rs3825057	-5.87	-4.31696	366	4.23965	2.24e-05	0.0132105
DDX6	GTExv8.ALL.Skin_Not_Sun_Exposed_Suprapubic	11	rs498872	6.59	rs4499035	-5.16	-4.36	364	4.26896	1.96e-05	0.0223375
HARS2	GTExv8.ALL.Brain_Caudate_basal_ganglia	5	rs2237076	-4.77	rs811382	3.83	-2.42694	359	-3.77456	0.00016	0.0479111
IK	GTExv8.ALL.Heart_Left_Ventricle	5	rs2237076	-4.767	rs1864255	-4.26	2.90733	347	-4.05147	5.09e-05	0.0382626
CEP70	GTExv8.ALL.Pancreas	3	rs361073	-4.41	rs361074	-4.15	-4.39934	272	4.3983	1.09e-05	0.0138206
CEP70	GTExv8.ALL.Brain_Cortex	3	rs361073	-4.41	rs1679167	3.88	-3.87761	273	-3.87761	0.000105	0.0271402
USP4	GTExv8.ALL.Heart_Atrial_Appendage	3	rs34890793	3.8	rs6778080	3.79	3.5174	278	4.03199	5.53e-05	0.0346639
TREH	GTExv8.ALL.Cells_Cultured_fibroblasts	11	rs498872	6.59	rs494560	-4.05	-5.84119	400	5.63343	1.77e-08	1.50966e-05
TREH	GTExv8.ALL.Stomach	11	rs498872	6.59	rs11216943	-8.52	4.75519	400	-4.5163	6.29e-06	0.00537705
TREH	GTExv8.ALL.Breast_Mammary_Tissue	11	rs498872	6.59	rs633683	-3.93	-5.19595	400	4.04692	5.19e-05	0.045251
TREH	GTExv8.ALL.Heart_Atrial_Appendage	11	rs498872	6.59	rs7936556	-5.62	-5.84286	397	4.85991	1.17e-06	0.00146679
IFT46	GTExv8.ALL.Brain_Caudate_basal_ganglia	11	rs498872	6.59	rs10892243	-3.79	-3.67665	436	4.13188	3.6e-05	0.0169578
CPSF3	GTExv8.ALL.Brain_Cerebellar_Hemisphere	2	rs34367192	-3.82	rs13028337	4.17	-3.75194	433	-3.7519	0.000175	0.0435615
WDR55	GTExv8.ALL.Spleen	5	rs2237076	-4.77	rs4150196	4.35	-3.71077	346	-3.81262	0.000138	0.0453494
ADCY7	GTExv8.ALL.Brain_Frontal_Cortex_BA9	16	rs8051902	-6.69	rs11642187	3.33	-1.59972	332	-3.80553	0.000141	0.0353945
SLC25A16	GTExv8.ALL.Brain_Cerebellum	10	rs10998249	-4.14	rs12219699	8.35	-4.12568	404	-4.03999	5.35e-05	0.0205146
SLC25A16	GTExv8.ALL.Esophagus_Mucosa	10	rs10998249	-4.14	rs12219699	6.85	-4.12568	402	-4.06708	4.76e-05	0.0285411
SLC25A16	GTExv8.ALL.Brain_Hypothalamus	10	rs10998249	-4.14	rs12219699	6.75	-4.1257	403	-3.9644	7.36e-05	0.0307076
SLC25A16	GTExv8.ALL.Pituitary	10	rs10998249	-4.14	rs10998195	5.78	-3.85805	403	-3.94837	7.87e-05	0.0416454
SLC25A16	GTExv8.ALL.Heart_Left_Ventricle	10	rs10998249	-4.14	rs12219699	6.28	-4.1257	404	-4.11784	3.82e-05	0.0382626
SLC25A16	GTExv8.ALL.Brain_Putamen_basal_ganglia	10	rs10998249	-4.14	rs10998195	7.08	-3.858	404	-3.74569	0.00018	0.0440147
SLC25A16	GTExv8.ALL.Brain_Frontal_Cortex_BA9	10	rs10998249	-4.14	rs12219699	6.9	-4.1257	404	-4.1489	3.34e-05	0.012543
SLC25A16	GTExv8.ALL.Artery_Coronary	10	rs10998249	-4.14	rs12219699	4.63	-4.1257	404	-4.1257	3.7e-05	0.0237646
SLC25A16	GTExv8.ALL.Brain_Nucleus_accumbens_basal_ganglia	10	rs10998249	-4.14	rs12219699	6.24	-4.1257	403	-4.09766	4.17e-05	0.024793
SLC25A16	GTExv8.ALL.Spleen	10	rs10998249	-4.14	rs12219699	5.88	-4.12568	404	-4.1257	3.7e-05	0.0164761
SLC25A16	GTExv8.ALL.Nerve_Tibial	10	rs10998249	-4.14	rs10998195	6.02	-3.85805	401	-3.90708	9.34e-05	0.0482792
SLC25A16	GTExv8.ALL.Whole_Blood	10	rs10998249	-4.14	rs10998195	6.1	-3.85805	401	-3.85805	0.000114	0.0469145
SLC25A16	GTExv8.ALL.Lung	10	rs10998249	-4.14	rs12219699	5.84	-4.12568	400	-4.12568	3.7e-05	0.0352092
SLC25A16	GTExv8.ALL.Colon_Transverse	10	rs10998249	-4.14	rs12219699	5.29	-4.12568	403	-4.12568	3.7e-05	0.0217019
SLC25A16	GTExv8.ALL.Brain_Cerebellar_Hemisphere	10	rs10998249	-4.14	rs10998195	7.83	-3.85805	403	-3.87866	0.000105	0.0295461
SLC25A16	GTExv8.ALL.Brain_Anterior_cingulate_cortex_BA24	10	rs10998249	-4.14	rs10998195	5.2	-3.858	402	-3.91254	9.13e-05	0.0304278
SLC25A16	GTExv8.ALL.Artery_Aorta	10	rs10998249	-4.14	rs12219699	7.74	-4.12568	403	-4.12568	3.7e-05	0.0264272
SLC25A16	GTExv8.ALL.Esophagus_Gastroesophageal_Junction	10	rs10998249	-4.14	rs12219699	4.95	-4.1257	403	-4.12568	3.7e-05	0.0181325
SLC25A16	GTExv8.ALL.Esophagus_Muscularis	10	rs10998249	-4.14	rs2031098	7.12	-3.87195	401	-3.90123	9.57e-05	0.0401649
SLC25A16	GTExv8.ALL.Brain_Cortex	10	rs10998249	-4.14	rs12219699	5.77	-4.1257	404	-3.92853	8.55e-05	0.0263958
SLC2A4RG	GTExv8.ALL.Brain_Cerebellar_Hemisphere	20	rs2297440	-13.63	rs2253823	-5.39	-11.8074	435	9.4119	4.87e-21	7.87966e-18
SLC2A4RG	GTExv8.ALL.Brain_Cerebellum	20	rs2297440	-13.63	rs2236508	-5.33	-12	435	12.0012	3.5e-33	2.68415e-29
SLC2A4RG	GTExv8.ALL.Thyroid	20	rs2297440	-13.63	rs1741708	-9.03	-11.7014	430	11.7588	6.36e-32	7.65553e-28
SLC2A4RG	GTExv8.ALL.Skin_Sun_Exposed_Lower_leg	20	rs2297440	-13.63	rs311499	3.62	5.5317	428	6.41622	1.4e-10	4.36906e-07
SLC2A4RG	GTExv8.ALL.Artery_Tibial	20	rs2297440	-13.63	rs6742	-3.83	6.1536	427	-5.1773	2.25e-07	0.000292247
SLC2A4RG	GTExv8.ALL.Liver	20	rs2297440	-13.63	rs2236508	-5.84	-12.0012	437	12.2907	1.02e-34	2.04969e-31
FNDC11	GTExv8.ALL.Breast_Mammary_Tissue	20	rs2297440	-13.63	rs311500	-3.45	6.21314	425	-6.21314	5.19e-10	9.74941e-07
BAIAP2L2	GTExv8.ALL.Muscle_Skeletal	22	rs4608623	5.69	rs9622726	-4.25	4.05128	344	-4.05128	5.09e-05	0.0310728
BAIAP2L2	GTExv8.ALL.Pituitary	22	rs4608623	5.69	rs4820314	4.24	4.43172	348	4.43172	9.35e-06	0.00778669
BAIAP2L2	GTExv8.ALL.Kidney_Cortex	22	rs4608623	5.69	rs9622726	4.78	4.0513	347	5.2478	1.54e-07	7.0994e-05
BAIAP2L2	GTExv8.ALL.Vagina	22	rs4608623	5.69	rs132930	5.3	3.95915	348	3.9592	7.52e-05	0.0395552
BAIAP2L2	GTExv8.ALL.Esophagus_Mucosa	22	rs4608623	5.69	rs132931	13.03	3.92139	346	4.06048	4.9e-05	0.0285411
BAIAP2L2	GTExv8.ALL.Stomach	22	rs4608623	5.69	rs9622726	-5.68	4.05128	347	-4.05128	5.09e-05	0.0304586
ATP1B2	GTExv8.ALL.Minor_Salivary_Gland	17	rs9895829	7.99	rs1642763	4.13	4.15094	496	4.1509	3.31e-05	0.0369617
ATP1B2	GTExv8.ALL.Skin_Sun_Exposed_Lower_leg	17	rs9895829	7.99	rs9902027	5.36	4.04586	494	4.60856	4.05e-06	0.00456638
ATP1B2	GTExv8.ALL.Adipose_Subcutaneous	17	rs9895829	7.99	rs1642800	6.53	5.8431	497	5.8431	5.12e-09	7.76265e-06
ATP1B2	GTExv8.ALL.Whole_Blood	17	rs9895829	7.99	rs1642763	4.63	4.15094	495	5.19296	2.07e-07	0.000162637
ATP1B2	GTExv8.ALL.Esophagus_Gastroesophageal_Junction	17	rs9895829	7.99	rs4239111	-3.71	-1.14784	497	6.12486	9.08e-10	9.5353e-07
ATP1B2	GTExv8.ALL.Esophagus_Muscularis	17	rs9895829	7.99	rs1642796	5.82	5.81412	498	5.5222	3.35e-08	3.59306e-05
ATP1B2	GTExv8.ALL.Prostate	17	rs9895829	7.99	rs1642796	4.41	5.81412	495	5.81412	6.1e-09	1.02073e-05
ATP1B2	GTExv8.ALL.Muscle_Skeletal	17	rs9895829	7.99	rs1642800	4.39	5.8431	495	5.79925	6.66e-09	1.09274e-05
ATP1B2	GTExv8.ALL.Thyroid	17	rs9895829	7.99	rs1642796	6.68	5.81412	497	5.60451	2.09e-08	2.28703e-05
ATP1B2	GTExv8.ALL.Lung	17	rs9895829	7.99	rs1642796	6.43	5.81412	499	5.72671	1.02e-08	1.61772e-05
ATP1B2	GTExv8.ALL.Nerve_Tibial	17	rs9895829	7.99	rs1642796	6.65	5.81412	499	5.81412	6.1e-09	1.0573e-05
ATP1B2	GTExv8.ALL.Skin_Not_Sun_Exposed_Suprapubic	17	rs9895829	7.99	rs1642796	4.72	5.81412	495	5.8141	6.1e-09	1.25135e-05
ATP1B2	GTExv8.ALL.Artery_Tibial	17	rs9895829	7.99	rs1642796	4.97	5.81412	497	4.29043	1.78e-05	0.0132114
PXDN	GTExv8.ALL.Colon_Sigmoid	2	rs6737978	-4.04	rs7588729	-5.2	-3.41425	492	4.02239	5.76e-05	0.0381408
ZBTB46	GTExv8.ALL.Liver	20	rs2297440	-13.63	rs3787105	3.45	6.4265	431	11.4002	4.17e-30	4.18981e-27
ZBTB46	GTExv8.ALL.Thyroid	20	rs2297440	-13.63	rs2315654	-6.18	-8.91795	424	8.91795	4.75e-19	2.85879e-15
ZBTB46	GTExv8.ALL.Esophagus_Mucosa	20	rs2297440	-13.63	rs11905801	3.81	5.66553	424	7.66741	1.76e-14	8.71376e-11
NDUFA2	GTExv8.ALL.Pituitary	5	rs2237076	-4.77	rs2531352	-4.01	-2.86518	347	4.08	4.55e-05	0.0288925
TRIM21	GTExv8.ALL.Brain_Cerebellum	11	rs4910904	4.41	rs1822288	4.98	4.0679	597	4.14119	3.46e-05	0.0147415
TRIM21	GTExv8.ALL.Brain_Cerebellar_Hemisphere	11	rs4910904	4.41	rs10767886	5.77	4.06046	598	4.20557	2.6e-05	0.0112181
LANCL2	GTExv8.ALL.Brain_Cerebellar_Hemisphere	7	rs759170	-8.66	rs10246216	3.93	-2.9693	407	-3.92421	8.7e-05	0.0268126
PIK3C2B	GTExv8.ALL.Testis	1	rs4951389	-5.595	rs7556371	5.39	-4.03489	609	-4.08	4.47e-05	0.0349664
ATP6V1G1	GTExv8.ALL.Adipose_Subcutaneous	9	rs11787950	3.752	rs2763196	-4.08	-2.1574	679	4.26443	2e-05	0.0176883
DNA2	GTExv8.ALL.Spleen	10	rs10998249	-4.14	rs2031098	-7.1	-3.87195	385	3.9375	8.23e-05	0.0315529
DNA2	GTExv8.ALL.Brain_Frontal_Cortex_BA9	10	rs10998249	-4.14	rs10998195	-7.68	-3.858	385	3.938	8.22e-05	0.0250813
DNA2	GTExv8.ALL.Brain_Caudate_basal_ganglia	10	rs10998249	-4.14	rs10998195	-7.84	-3.85805	384	3.7382	0.000185	0.0498575
DNA2	GTExv8.ALL.Brain_Cortex	10	rs10998249	-4.14	rs10998195	-7.3	-3.858	385	3.86501	0.000111	0.0274956
DNA2	GTExv8.ALL.Brain_Anterior_cingulate_cortex_BA24	10	rs10998249	-4.14	rs10998195	-5.59	-3.858	383	3.87676	0.000106	0.032383
DNA2	GTExv8.ALL.Brain_Putamen_basal_ganglia	10	rs10998249	-4.14	rs10998195	-7.99	-3.858	385	3.91614	9e-05	0.041814
DNA2	GTExv8.ALL.Brain_Spinal_cord_cervical_c-1	10	rs10998249	-4.14	rs10998195	-7.38	-3.85805	384	3.85805	0.000114	0.0398879
DNA2	GTExv8.ALL.Brain_Amygdala	10	rs10998249	-4.14	rs12219699	-6.9	-4.1257	385	4.104	4.06e-05	0.0184798
DNA2	GTExv8.ALL.Esophagus_Muscularis	10	rs10998249	-4.14	rs2031098	-14.2	-3.87195	382	3.85838	0.000114	0.0458517
GALNT6	GTExv8.ALL.Brain_Hippocampus	12	rs3782473	-4.66	rs3782473	-7.33	-4.66143	410	4.4132	1.02e-05	0.0095421
GALNT6	GTExv8.ALL.Brain_Spinal_cord_cervical_c-1	12	rs3782473	-4.66	rs3782473	-7.27	-4.66143	410	4.66064	3.15e-06	0.00343921
GALNT6	GTExv8.ALL.Brain_Anterior_cingulate_cortex_BA24	12	rs3782473	-4.66	rs2288369	-4.72	-4.3851	410	4.3851	1.16e-05	0.0072709
GALNT6	GTExv8.ALL.Thyroid	12	rs3782473	-4.66	rs3782473	-5.68	-4.66143	411	4.66143	3.14e-06	0.00275991
GALNT6	GTExv8.ALL.Brain_Hypothalamus	12	rs3782473	-4.66	rs2241545	-5.68	-4.60251	411	4.6042	4.14e-06	0.00388643
GALNT6	GTExv8.ALL.Brain_Substantia_nigra	12	rs3782473	-4.66	rs3782473	-6.95	-4.66143	411	4.66232	3.13e-06	0.00393911
GALNT6	GTExv8.ALL.Skin_Sun_Exposed_Lower_leg	12	rs3782473	-4.66	rs2241545	-4.46	-4.60251	409	4.42845	9.49e-06	0.00891665
GALNT6	GTExv8.ALL.Brain_Caudate_basal_ganglia	12	rs3782473	-4.66	rs3782473	-7.4	-4.66143	411	4.27199	1.94e-05	0.0116184
GALNT6	GTExv8.ALL.Brain_Nucleus_accumbens_basal_ganglia	12	rs3782473	-4.66	rs3782473	-5.21	-4.66143	410	4.40466	1.06e-05	0.0113441
GALNT6	GTExv8.ALL.Brain_Amygdala	12	rs3782473	-4.66	rs3782473	-6.79	-4.6614	409	4.69957	2.61e-06	0.00356396
GALNT6	GTExv8.ALL.Brain_Frontal_Cortex_BA9	12	rs3782473	-4.66	rs2241545	-6.41	-4.60251	410	4.60251	4.17e-06	0.00226199
GALNT6	GTExv8.ALL.Brain_Cerebellum	12	rs3782473	-4.66	rs3782473	-5.97	-4.66143	410	4.35803	1.31e-05	0.00717599
GALNT6	GTExv8.ALL.Brain_Cortex	12	rs3782473	-4.66	rs2241545	-7.03	-4.60251	410	4.60251	4.17e-06	0.00275452
GALNT6	GTExv8.ALL.Brain_Cerebellar_Hemisphere	12	rs3782473	-4.66	rs2288369	-4.56	-4.38509	411	4.38509	1.16e-05	0.00577502
GALNT6	GTExv8.ALL.Brain_Putamen_basal_ganglia	12	rs3782473	-4.66	rs2241545	-7.78	-4.60251	411	4.39035	1.13e-05	0.00656247
ETFA	GTExv8.ALL.Artery_Tibial	15	rs1801591	5.18	rs2255408	-6.03	3.63391	279	-3.89099	9.98e-05	0.0447612
ETFA	GTExv8.ALL.Stomach	15	rs1801591	5.18	rs4886491	-3.57	3.17952	280	-4.11932	3.8e-05	0.0278588
ETFA	GTExv8.ALL.Adipose_Subcutaneous	15	rs1801591	5.18	rs2469214	-4.56	5.06936	280	-3.98093	6.86e-05	0.0364026
ETFA	GTExv8.ALL.Nerve_Tibial	15	rs1801591	5.18	rs4886490	-5.73	4.39417	279	-3.90741	9.33e-05	0.0482792
NKD1	GTExv8.ALL.Artery_Tibial	16	rs8051902	-6.69	rs1477128	-3.87	-4.35918	395	4.35918	1.31e-05	0.0113435
TP53	GTExv8.ALL.Kidney_Cortex	17	rs9895829	7.99	rs2302765	-4.58	5.7178	502	-5.707	1.15e-08	7.95225e-06
ATP1B1	GTExv8.ALL.Artery_Tibial	1	rs12731646	-4.128	rs12731646	-7.88	-4.12769	587	3.9996	6.34e-05	0.0329395
AMT	GTExv8.ALL.Brain_Putamen_basal_ganglia	3	rs34890793	3.8	rs7429661	-6.45	3.41781	288	-3.82058	0.000133	0.041814
AMT	GTExv8.ALL.Brain_Cortex	3	rs34890793	3.8	rs2140270	-8.88	3.52708	288	-3.71087	0.000207	0.0473313
NICN1	GTExv8.ALL.Spleen	3	rs34890793	3.8	rs1352889	-3.26	3.57334	288	-4.1178	3.82e-05	0.0164761
NICN1	GTExv8.ALL.Kidney_Cortex	3	rs34890793	3.8	rs6778080	-3.44	3.5174	289	-3.61722	0.000298	0.0457927
NICN1	GTExv8.ALL.Adipose_Subcutaneous	3	rs34890793	3.8	rs3448	-10.99	3.63276	288	-4.04313	5.27e-05	0.0321928
NICN1	GTExv8.ALL.Nerve_Tibial	3	rs34890793	3.8	rs3448	-11.33	3.63276	288	-4.18315	2.87e-05	0.0204834
NICN1	GTExv8.ALL.Esophagus_Mucosa	3	rs34890793	3.8	rs974495	-7.09	3.59849	288	-4.13059	3.62e-05	0.0238968
NICN1	GTExv8.ALL.Colon_Sigmoid	3	rs34890793	3.8	rs6778080	-7.66	3.5174	288	-3.94176	8.09e-05	0.04794
NICN1	GTExv8.ALL.Esophagus_Muscularis	3	rs34890793	3.8	rs11710434	-8.61	3.50235	288	-3.81015	0.000139	0.0496951
NICN1	GTExv8.ALL.Artery_Aorta	3	rs34890793	3.8	rs13096474	-9.38	3.57341	289	-4.15466	3.26e-05	0.0254013
NICN1	GTExv8.ALL.Ovary	3	rs34890793	3.8	rs6778080	-4.01	3.5174	288	-4.0235	5.73e-05	0.0287431
NICN1	GTExv8.ALL.Vagina	3	rs34890793	3.8	rs17080528	3.78	-3.50555	288	-3.98668	6.7e-05	0.0395552
NICN1	GTExv8.ALL.Artery_Tibial	3	rs34890793	3.8	rs940045	-10.67	3.56796	288	-4.17	3e-05	0.0183371
EGFR	GTExv8.ALL.Nerve_Tibial	7	rs759170	-8.66	rs11506105	-6.83	-0.28006	511	5.69226	1.25e-08	1.89578e-05
EGFR	GTExv8.ALL.Brain_Cortex	7	rs759170	-8.66	rs11766623	-4.69	7.65086	514	-9.86337	6e-23	1.189e-19
EGFR	GTExv8.ALL.Testis	7	rs759170	-8.66	rs6593207	4.33	1.93145	514	6.58428	4.57e-11	1.90234e-07
EGFR	GTExv8.ALL.Brain_Frontal_Cortex_BA9	7	rs759170	-8.66	rs6593195	-4.51	7.33298	514	-7.33298	2.25e-13	2.1969e-10
EGFR	GTExv8.ALL.Brain_Caudate_basal_ganglia	7	rs759170	-8.66	rs763317	-4.04	7.75	514	-7.99433	1.3e-15	2.33567e-12
EGFR	GTExv8.ALL.Brain_Anterior_cingulate_cortex_BA24	7	rs759170	-8.66	rs11766623	-4.29	7.65086	514	-8.91148	5.04e-19	1.84766e-15
EGFR	GTExv8.ALL.Colon_Transverse	7	rs759170	-8.66	rs17583407	4.72	4.85713	514	8.17879	2.87e-16	2.18837e-12
CDKN2B	GTExv8.ALL.Muscle_Skeletal	9	rs2157719	14.31	rs3217992	-4.2	-11.2228	422	12.5243	5.5e-36	5.03635e-32
CDKN2B	GTExv8.ALL.Brain_Amygdala	9	rs2157719	14.31	rs575427	-3.47	4.351	437	-4.351	1.35e-05	0.012071
CDKN2B	GTExv8.ALL.Esophagus_Gastroesophageal_Junction	9	rs2157719	14.31	rs1537375	-3.58	-7.9496	436	6.2922	3.13e-10	4.60173e-07
CDKN2A	GTExv8.ALL.Brain_Cortex	9	rs2157719	14.31	rs1063192	-3.91	13.9921	447	-8.44937	2.93e-17	3.48377e-14
KIRREL3	GTExv8.ALL.Brain_Putamen_basal_ganglia	11	rs1879449	-2.77	rs7124157	3.07	-0.81531	656	-3.75836	0.000171	0.0440147
AKAP6	GTExv8.ALL.Brain_Cerebellum	14	rs926771	-4.87	rs2300831	-4.46	2.59813	568	-4.6403	3.48e-06	0.00222401
GAL3ST2	GTExv8.ALL.Pituitary	2	rs7563672	3.903	rs7582582	-7.29	-3.29655	202	4.20792	2.58e-05	0.0182033
HEATR3	GTExv8.ALL.Brain_Spinal_cord_cervical_c-1	16	rs8051902	-6.69	rs8051216	-8.27	-6.4087	375	6.40867	1.47e-10	4.84953e-07
HEATR3	GTExv8.ALL.Brain_Hypothalamus	16	rs8051902	-6.69	rs7186889	-6.86	-6.6341	375	6.6554	2.83e-11	5.31332e-08
HEATR3	GTExv8.ALL.Adipose_Subcutaneous	16	rs8051902	-6.69	rs8051216	-16.57	-6.40867	374	6.51015	7.51e-11	3.98518e-07
HEATR3	GTExv8.ALL.Whole_Blood	16	rs8051902	-6.69	rs8051216	-15.63	-6.40867	374	6.28956	3.18e-10	3.90731e-07
HEATR3	GTExv8.ALL.Brain_Cerebellum	16	rs8051902	-6.69	rs8051216	-11.41	-6.40867	375	5.73909	9.52e-09	9.12611e-06
HEATR3	GTExv8.ALL.Brain_Amygdala	16	rs8051902	-6.69	rs8051216	-6.2	-6.4087	375	6.53885	6.2e-11	1.69322e-07
HEATR3	GTExv8.ALL.Artery_Coronary	16	rs8051902	-6.69	rs8051216	-9.12	-6.4087	375	6.37903	1.78e-10	2.66763e-07
HEATR3	GTExv8.ALL.Breast_Mammary_Tissue	16	rs8051902	-6.69	rs2287197	-12.25	-6.60683	371	6.62446	3.49e-11	1.24983e-07
HEATR3	GTExv8.ALL.Brain_Nucleus_accumbens_basal_ganglia	16	rs8051902	-6.69	rs8051216	-9.08	-6.4087	375	6.46714	9.99e-11	2.67282e-07
HEATR3	GTExv8.ALL.Pancreas	16	rs8051902	-6.69	rs7186889	-11.99	-6.6341	375	6.58466	4.56e-11	1.54972e-07
HEATR3	GTExv8.ALL.Artery_Aorta	16	rs8051902	-6.69	rs2287197	-14.29	-6.60683	374	6.41984	1.36e-10	2.91414e-07
HEATR3	GTExv8.ALL.Testis	16	rs8051902	-6.69	rs8052492	-12.91	-6.67279	375	6.45299	1.1e-10	3.4342e-07
HEATR3	GTExv8.ALL.Uterus	16	rs8051902	-6.69	rs8051216	-6.76	-6.40867	375	6.42177	1.35e-10	1.84478e-07
HEATR3	GTExv8.ALL.Stomach	16	rs8051902	-6.69	rs8051216	-11.75	-6.40867	375	6.4801	9.17e-11	2.74366e-07
HEATR3	GTExv8.ALL.Vagina	16	rs8051902	-6.69	rs8051216	-5.45	-6.40867	375	6.55633	5.51e-11	1.44913e-07
HEATR3	GTExv8.ALL.Kidney_Cortex	16	rs8051902	-6.69	rs7186889	-4.35	-6.6341	374	6.5955	4.24e-11	5.86392e-08
HEATR3	GTExv8.ALL.Brain_Cerebellar_Hemisphere	16	rs8051902	-6.69	rs7186889	-9.19	-6.63413	375	6.5461	5.91e-11	5.49195e-08
HEATR3	GTExv8.ALL.Colon_Transverse	16	rs8051902	-6.69	rs8051216	-12.63	-6.40867	375	6.39922	1.56e-10	2.97375e-07
HEATR3	GTExv8.ALL.Brain_Cortex	16	rs8051902	-6.69	rs8051216	-10.84	-6.40867	375	6.39238	1.63e-10	1.61506e-07
HEATR3	GTExv8.ALL.Brain_Caudate_basal_ganglia	16	rs8051902	-6.69	rs1187411	-8.84	-6.23166	375	6.53721	6.27e-11	8.44883e-08
HEATR3	GTExv8.ALL.Esophagus_Muscularis	16	rs8051902	-6.69	rs8052492	-15.61	-6.67279	375	6.53755	6.25e-11	1.20663e-07
HEATR3	GTExv8.ALL.Prostate	16	rs8051902	-6.69	rs7186889	-8.7	-6.6341	375	6.6505	2.92e-11	1.46584e-07
HEATR3	GTExv8.ALL.Artery_Tibial	16	rs8051902	-6.69	rs2287197	-17.04	-6.60683	375	6.32006	2.61e-10	4.52008e-07
HEATR3	GTExv8.ALL.Colon_Sigmoid	16	rs8051902	-6.69	rs8051216	-11.94	-6.4087	375	6.36341	1.97e-10	2.80173e-07
HEATR3	GTExv8.ALL.Spleen	16	rs8051902	-6.69	rs8051902	-10.33	-6.68749	375	6.5095	7.54e-11	2.60168e-07
HEATR3	GTExv8.ALL.Muscle_Skeletal	16	rs8051902	-6.69	rs8051216	-12.86	-6.40867	373	6.3329	2.41e-10	5.51709e-07
HEATR3	GTExv8.ALL.Brain_Substantia_nigra	16	rs8051902	-6.69	rs7186889	-6.4	-6.6341	375	6.6124	3.78e-11	9.51426e-08
HEATR3	GTExv8.ALL.Pituitary	16	rs8051902	-6.69	rs8051216	-11.64	-6.4087	375	6.4553	1.08e-10	4.66725e-07
HEATR3	GTExv8.ALL.Cells_EBV-transformed_lymphocytes	16	rs8051902	-6.69	rs2287197	-6.56	-6.61	375	6.61	3.93e-11	1.33895e-07
HEATR3	GTExv8.ALL.Thyroid	16	rs8051902	-6.69	rs8051216	-17.75	-6.40867	375	6.39259	1.63e-10	3.27005e-07
HEATR3	GTExv8.ALL.Esophagus_Gastroesophageal_Junction	16	rs8051902	-6.69	rs8051216	-13.93	-6.40867	375	6.26089	3.83e-10	4.69239e-07
HEATR3	GTExv8.ALL.Skin_Not_Sun_Exposed_Suprapubic	16	rs8051902	-6.69	rs2287197	-13.93	-6.60683	374	6.51454	7.29e-11	3.73868e-07
HEATR3	GTExv8.ALL.Skin_Sun_Exposed_Lower_leg	16	rs8051902	-6.69	rs8051216	-14.14	-6.40867	374	6.25954	3.86e-10	8.7043e-07
HEATR3	GTExv8.ALL.Adrenal_Gland	16	rs8051902	-6.69	rs8051216	-9.35	-6.40867	375	6.42294	1.34e-10	3.74329e-07
HEATR3	GTExv8.ALL.Liver	16	rs8051902	-6.69	rs8051216	-6.68	-6.4087	375	6.52505	6.8e-11	5.46584e-08
HEATR3	GTExv8.ALL.Brain_Frontal_Cortex_BA9	16	rs8051902	-6.69	rs8051216	-8.23	-6.40867	375	6.44196	1.18e-10	9.60127e-08
HEATR3	GTExv8.ALL.Brain_Putamen_basal_ganglia	16	rs8051902	-6.69	rs8051216	-8.07	-6.4087	375	6.21241	5.22e-10	6.06303e-07
HEATR3	GTExv8.ALL.Esophagus_Mucosa	16	rs8051902	-6.69	rs2287197	-11.26	-6.60683	374	6.54071	6.12e-11	2.02001e-07
HEATR3	GTExv8.ALL.Brain_Anterior_cingulate_cortex_BA24	16	rs8051902	-6.69	rs7186889	-7.38	-6.63413	375	5.8197	5.9e-09	7.2098e-06
HEATR3	GTExv8.ALL.Heart_Atrial_Appendage	16	rs8051902	-6.69	rs8051216	-12.46	-6.4087	374	6.64444	3.04e-11	5.71672e-08
HEATR3	GTExv8.ALL.Adipose_Visceral_Omentum	16	rs8051902	-6.69	rs2287197	-14.03	-6.60683	375	6.60683	3.93e-11	1.11429e-07
HEATR3	GTExv8.ALL.Nerve_Tibial	16	rs8051902	-6.69	rs8051216	-17.08	-6.40867	374	6.52967	6.59e-11	1.99891e-07
HEATR3	GTExv8.ALL.Lung	16	rs8051902	-6.69	rs2287197	-16.78	-6.6068	375	6.60949	3.86e-11	1.83659e-07
HEATR3	GTExv8.ALL.Brain_Hippocampus	16	rs8051902	-6.69	rs8051216	-8.06	-6.4087	375	6.40867	1.47e-10	5.50074e-07
HEATR3	GTExv8.ALL.Heart_Left_Ventricle	16	rs8051902	-6.69	rs8051216	-11.74	-6.40867	375	6.4087	1.47e-10	4.84879e-07
HEATR3	GTExv8.ALL.Cells_Cultured_fibroblasts	16	rs8051902	-6.69	rs7191639	-10.04	-5.40169	375	6.12961	8.81e-10	1.00189e-06
HEATR3	GTExv8.ALL.Minor_Salivary_Gland	16	rs8051902	-6.69	rs1362633	-6.26	-6.41136	375	6.57113	4.99e-11	1.67165e-07
HEATR3	GTExv8.ALL.Small_Intestine_Terminal_Ileum	16	rs8051902	-6.69	rs7186889	-8.09	-6.6341	375	6.63413	3.26e-11	6.7645e-08
HEATR3	GTExv8.ALL.Ovary	16	rs8051902	-6.69	rs8051216	-8.52	-6.4087	375	6.4087	1.47e-10	1.96637e-07
ESYT3	GTExv8.ALL.Artery_Coronary	3	rs361073	-4.41	rs1720836	4.64	-4.03111	301	-4.03111	5.55e-05	0.0249528
FAIM	GTExv8.ALL.Esophagus_Muscularis	3	rs361073	-4.41	rs484698	-6.34	-4.3741	274	4.07964	4.51e-05	0.020731
FAIM	GTExv8.ALL.Brain_Amygdala	3	rs361073	-4.41	rs537894	-3.79	-3.69917	274	3.6992	0.000216	0.0498408
FAIM	GTExv8.ALL.Brain_Cortex	3	rs361073	-4.41	rs9878436	-5.82	-4.04159	275	4.19021	2.79e-05	0.0118475
FAIM	GTExv8.ALL.Brain_Cerebellar_Hemisphere	3	rs361073	-4.41	rs1672928	-5.2	-4.03134	274	4.03134	5.55e-05	0.0189051
FAIM	GTExv8.ALL.Muscle_Skeletal	3	rs361073	-4.41	rs361075	-10.89	-4.3464	272	4.20146	2.65e-05	0.0187366
FAIM	GTExv8.ALL.Brain_Caudate_basal_ganglia	3	rs361073	-4.41	rs9878436	-5.11	-4.04159	276	4.16968	3.05e-05	0.0164395
FAIM	GTExv8.ALL.Artery_Tibial	3	rs361073	-4.41	rs484698	-6.16	-4.3741	269	4.21	2.52e-05	0.0172101
FAIM	GTExv8.ALL.Colon_Sigmoid	3	rs361073	-4.41	rs2607795	-4.3	-4.36267	276	4.36267	1.28e-05	0.0101134
FAIM	GTExv8.ALL.Brain_Anterior_cingulate_cortex_BA24	3	rs361073	-4.41	rs361077	-4.26	-4.37854	273	4.37854	1.19e-05	0.0072709
FAIM	GTExv8.ALL.Brain_Hippocampus	3	rs361073	-4.41	rs1679167	-4.02	-3.8776	274	3.98642	6.71e-05	0.0351748
FAIM	GTExv8.ALL.Brain_Frontal_Cortex_BA9	3	rs361073	-4.41	rs811322	-5.29	-4.33864	274	4.33864	1.43e-05	0.0063466
FAIM	GTExv8.ALL.Pancreas	3	rs361073	-4.41	rs484698	-6.63	-4.3741	274	4.3741	1.22e-05	0.0138206
FAIM	GTExv8.ALL.Skin_Sun_Exposed_Lower_leg	3	rs361073	-4.41	rs361074	-8.51	-4.39934	269	4.21135	2.54e-05	0.0190923
FAIM	GTExv8.ALL.Brain_Nucleus_accumbens_basal_ganglia	3	rs361073	-4.41	rs811322	-6.23	-4.33864	276	4.33864	1.43e-05	0.0127532
FAIM	GTExv8.ALL.Esophagus_Gastroesophageal_Junction	3	rs361073	-4.41	rs1672928	-4.77	-4.03134	275	4.03134	5.55e-05	0.0254988
FGF11	GTExv8.ALL.Thyroid	17	rs9895829	7.99	rs9901900	-7.01	5.69625	479	-4.41462	1.01e-05	0.00759836
EIF4A1	GTExv8.ALL.Adipose_Subcutaneous	17	rs9895829	7.99	rs1642796	-3.76	5.81412	478	-5.9737	2.32e-09	4.10369e-06
SNRNP25	GTExv8.ALL.Spleen	16	rs6600143	-3.7	rs216600	4.13	-2.90935	228	-4.47621	7.6e-06	0.0071157
JAK1	GTExv8.ALL.Brain_Frontal_Cortex_BA9	1	rs10493365	-5.461	rs2780820	-6.06	-4.96323	438	5.09455	3.5e-07	0.000213588
JAK1	GTExv8.ALL.Skin_Sun_Exposed_Lower_leg	1	rs10493365	-5.461	rs310245	-3.88	-4.27405	428	4.27405	1.92e-05	0.0154629
JAK1	GTExv8.ALL.Adipose_Visceral_Omentum	1	rs10493365	-5.461	rs1048007	-4.69	-4.18124	436	4.15583	3.24e-05	0.0275594
JAK1	GTExv8.ALL.Brain_Cerebellum	1	rs10493365	-5.461	rs2780820	-9.2	-4.96323	438	5.00415	5.61e-07	0.000478034
JAK1	GTExv8.ALL.Brain_Cortex	1	rs10493365	-5.461	rs2780820	-7.07	-4.96323	437	4.94483	7.62e-07	0.000566261
JAK1	GTExv8.ALL.Colon_Transverse	1	rs10493365	-5.461	rs12063205	-4.22	-1.18008	431	4.17968	2.92e-05	0.0202409
JAK1	GTExv8.ALL.Spleen	1	rs10493365	-5.461	rs310244	-4.93	-4.8	434	4.2	2.68e-05	0.0132105
JAK1	GTExv8.ALL.Brain_Nucleus_accumbens_basal_ganglia	1	rs10493365	-5.461	rs310224	-4.31	-4.49332	438	5.00095	5.7e-07	0.00101669
JAK1	GTExv8.ALL.Stomach	1	rs10493365	-5.461	rs310216	-4.16	-5.11643	435	5.11643	3.11e-07	0.000372205
JAK1	GTExv8.ALL.Brain_Cerebellar_Hemisphere	1	rs10493365	-5.461	rs310244	-8.54	-4.79665	433	5.16561	2.4e-07	0.000155328
JAK1	GTExv8.ALL.Brain_Caudate_basal_ganglia	1	rs10493365	-5.461	rs310224	-4.35	-4.49332	438	4.49332	7.01e-06	0.0053977
RAVER2	GTExv8.ALL.Brain_Cerebellum	1	rs10493365	-5.461	rs2478150	4.94	-3.44994	452	-3.79535	0.000147	0.0498485
RAVER2	GTExv8.ALL.Brain_Amygdala	1	rs10493365	-5.461	rs2230587	3.53	0.154205	452	3.69658	0.000219	0.0498408
RAVER2	GTExv8.ALL.Brain_Caudate_basal_ganglia	1	rs10493365	-5.461	rs310231	-4.09	-3.73627	452	4.11967	3.79e-05	0.0169578
KCNJ3	GTExv8.ALL.Brain_Anterior_cingulate_cortex_BA24	2	rs17642086	3.2	rs17730129	4.61	3.14587	395	3.79102	0.00015	0.03666
TGFA	GTExv8.ALL.Brain_Amygdala	2	rs1807968	-4.24	rs2902345	-4.41	-3.90219	511	3.90219	9.53e-05	0.0371806
TGFA	GTExv8.ALL.Brain_Anterior_cingulate_cortex_BA24	2	rs1807968	-4.24	rs3771512	5	3.70276	511	4.16642	3.09e-05	0.0141599
TGFA	GTExv8.ALL.Brain_Cortex	2	rs1807968	-4.24	rs1448927	5.92	4.0922	511	4.11984	3.79e-05	0.0140822
TGFA	GTExv8.ALL.Brain_Caudate_basal_ganglia	2	rs1807968	-4.24	rs1448927	5.07	4.09	511	4.07321	4.64e-05	0.017864
TGFA	GTExv8.ALL.Testis	2	rs1807968	-4.24	rs3911077	-14.26	3.93634	510	-4.12646	3.68e-05	0.0328256
APEH	GTExv8.ALL.Lung	3	rs34890793	3.8	rs3197999	3.33	-2.72849	319	-4.003	6.25e-05	0.0495625
RNF123	GTExv8.ALL.Esophagus_Gastroesophageal_Junction	3	rs34890793	3.8	rs6785549	7.06	3.02291	316	4.17409	2.99e-05	0.0156996
TERT	GTExv8.ALL.Esophagus_Mucosa	5	rs10069690	17.21	rs452384	-7.61	3.99363	438	-3.99363	6.51e-05	0.0339274
SLC6A18	GTExv8.ALL.Kidney_Cortex	5	rs10069690	17.21	rs7704882	3.4	4.1117	405	4.11167	3.93e-05	0.0094966
ZCCHC24	GTExv8.ALL.Artery_Tibial	10	rs1892498	-4.79	rs1483733	7.85	-3.77987	374	-3.88608	0.000102	0.0447612
C11orf65	GTExv8.ALL.Skin_Sun_Exposed_Lower_leg	11	rs4988023	-4.67	rs12278954	5.01	-4.23256	309	-4.10021	4.13e-05	0.0273916
C11orf65	GTExv8.ALL.Thyroid	11	rs4988023	-4.67	rs3092993	3.87	-4.65722	310	-4.66	3.21e-06	0.00275991
STIM1	GTExv8.ALL.Nerve_Tibial	11	rs4910904	4.41	rs11030781	-7.27	4.05893	346	-4.60019	4.22e-06	0.00365723
RRM1	GTExv8.ALL.Brain_Hippocampus	11	rs4910904	4.41	rs12806698	5.19	3.85645	508	4.47805	7.53e-06	0.00939242
RRM1	GTExv8.ALL.Spleen	11	rs4910904	4.41	rs2044135	5.2	4.17768	507	4.44141	8.94e-06	0.0071157
RRM1	GTExv8.ALL.Nerve_Tibial	11	rs4910904	4.41	rs12806698	13.08	3.85645	506	4.13277	3.58e-05	0.0228611
RRM1	GTExv8.ALL.Brain_Caudate_basal_ganglia	11	rs4910904	4.41	rs12806698	5.83	3.85645	509	4.10214	4.09e-05	0.0169578
RRM1	GTExv8.ALL.Brain_Hypothalamus	11	rs4910904	4.41	rs7932702	5.62	4.26644	508	4.53828	5.67e-06	0.00403663
RRM1	GTExv8.ALL.Pancreas	11	rs4910904	4.41	rs725519	6.01	4.24692	507	4.02769	5.63e-05	0.0478339
RRM1	GTExv8.ALL.Artery_Tibial	11	rs4910904	4.41	rs12806698	14.47	3.85645	500	4.13	3.69e-05	0.0213015
RRM1	GTExv8.ALL.Lung	11	rs4910904	4.41	rs12806698	9.78	3.85645	507	4.08617	4.39e-05	0.0379775
RRM1	GTExv8.ALL.Brain_Spinal_cord_cervical_c-1	11	rs4910904	4.41	rs10767886	4.81	4.06046	507	4.06046	4.9e-05	0.0269418
RRM1	GTExv8.ALL.Esophagus_Muscularis	11	rs4910904	4.41	rs12806698	11.87	3.85645	506	4.23119	2.32e-05	0.0131735
RRM1	GTExv8.ALL.Cells_Cultured_fibroblasts	11	rs4910904	4.41	rs725518	5.63	4.28271	506	4.00861	6.11e-05	0.0328032
RRM1	GTExv8.ALL.Brain_Putamen_basal_ganglia	11	rs4910904	4.41	rs12806698	6.39	3.85645	508	3.85645	0.000115	0.041814
RRM1	GTExv8.ALL.Whole_Blood	11	rs4910904	4.41	rs11030918	6.31	3.92377	505	4.10004	4.13e-05	0.0208954
RRM1	GTExv8.ALL.Pituitary	11	rs4910904	4.41	rs725518	7.05	4.28271	508	4.42136	9.81e-06	0.00778669
RRM1	GTExv8.ALL.Colon_Transverse	11	rs4910904	4.41	rs12806698	7.25	3.85645	505	4.37218	1.23e-05	0.00937875
RRM1	GTExv8.ALL.Esophagus_Gastroesophageal_Junction	11	rs4910904	4.41	rs12806698	9.81	3.85645	508	3.87179	0.000108	0.0467005
RRM1	GTExv8.ALL.Brain_Anterior_cingulate_cortex_BA24	11	rs4910904	4.41	rs7940013	5.19	4.32595	509	4.4441	8.83e-06	0.0072709
RRM1	GTExv8.ALL.Brain_Nucleus_accumbens_basal_ganglia	11	rs4910904	4.41	rs12806698	6.19	3.85645	509	4.2572	2.07e-05	0.0158237
RRM1	GTExv8.ALL.Brain_Frontal_Cortex_BA9	11	rs4910904	4.41	rs12806698	5.75	3.85645	509	3.85645	0.000115	0.0311906
RRM1	GTExv8.ALL.Colon_Sigmoid	11	rs4910904	4.41	rs7940013	8.57	4.32595	507	4.39385	1.11e-05	0.00986651
RRM1	GTExv8.ALL.Prostate	11	rs4910904	4.41	rs7932702	4.84	4.26644	507	4.33239	1.48e-05	0.0148592
RRM1	GTExv8.ALL.Artery_Coronary	11	rs4910904	4.41	rs12806698	5.79	3.85645	507	4.4465	8.73e-06	0.00654168
RRM1	GTExv8.ALL.Brain_Cerebellar_Hemisphere	11	rs4910904	4.41	rs12806698	6.86	3.85645	509	3.85645	0.000115	0.0310117
RRM1	GTExv8.ALL.Testis	11	rs4910904	4.41	rs4910904	5.08	4.41352	504	4.13844	3.5e-05	0.0328256
RRM1	GTExv8.ALL.Brain_Amygdala	11	rs4910904	4.41	rs12806698	5.24	3.85645	508	4.2436	2.2e-05	0.012071
RRM1	GTExv8.ALL.Brain_Cortex	11	rs4910904	4.41	rs725519	6.99	4.24692	508	4.40322	1.07e-05	0.00530096
KIFC2	GTExv8.ALL.Brain_Cerebellar_Hemisphere	8	rs12114254	-3.63	rs11992877	-4.02	3.11307	227	-3.7189	0.0002	0.0479407
RFWD3	GTExv8.ALL.Artery_Tibial	16	rs9930260	-3.97	rs2288054	-8.16	2.68698	353	-3.86373	0.000112	0.0447612
RFWD3	GTExv8.ALL.Prostate	16	rs9930260	-3.97	rs7193541	-4.59	2.9671	356	-4.12177	3.76e-05	0.0314587
TMEM266	GTExv8.ALL.Liver	15	rs1801591	5.18	rs2938691	3.82	4.03694	299	4.03694	5.42e-05	0.0272287
CHRNB1	GTExv8.ALL.Whole_Blood	17	rs9895829	7.99	rs9217	9.94	4.10085	481	4.10085	4.12e-05	0.0208954
CHRNB1	GTExv8.ALL.Artery_Coronary	17	rs9895829	7.99	rs9217	5.4	4.10085	484	4.0475	5.18e-05	0.0249528
CHRNB1	GTExv8.ALL.Brain_Anterior_cingulate_cortex_BA24	17	rs9895829	7.99	rs11078685	4.5	3.81408	484	3.81408	0.000137	0.0358744
CHRNB1	GTExv8.ALL.Brain_Cerebellum	17	rs9895829	7.99	rs9217	6.12	4.10085	481	4.10085	4.12e-05	0.0166296
CHRNB1	GTExv8.ALL.Kidney_Cortex	17	rs9895829	7.99	rs9217	4.81	4.1009	479	4.1009	4.12e-05	0.0094966
CHRNB1	GTExv8.ALL.Testis	17	rs9895829	7.99	rs9901900	11.19	5.69625	480	5.78378	7.3e-09	1.82325e-05
CHRNB1	GTExv8.ALL.Brain_Cerebellar_Hemisphere	17	rs9895829	7.99	rs9217	5.61	4.10085	485	4.10085	4.12e-05	0.0156851
CHRNB1	GTExv8.ALL.Breast_Mammary_Tissue	17	rs9895829	7.99	rs9217	7.49	4.10085	484	4.10085	4.12e-05	0.0442253
CHRNB1	GTExv8.ALL.Brain_Frontal_Cortex_BA9	17	rs9895829	7.99	rs9217	5.51	4.1009	484	4.10085	4.12e-05	0.014367
CHRNB1	GTExv8.ALL.Ovary	17	rs9895829	7.99	rs3829603	-5.89	-2.76009	485	4.52161	6.14e-06	0.00615995
LRRN2	GTExv8.ALL.Esophagus_Mucosa	1	rs4951389	-5.595	rs4252725	-6.28	-5.44719	594	5.44719	5.12e-08	5.06982e-05
HARS1	GTExv8.ALL.Brain_Cortex	5	rs2237076	-4.767	rs2878996	4.76	3.89216	358	3.8922	9.94e-05	0.0268606
CD14	GTExv8.ALL.Heart_Atrial_Appendage	5	rs2237076	-4.77	rs6872579	4.68	-4.47242	344	-4.47242	7.73e-06	0.00726813
CD14	GTExv8.ALL.Cells_Cultured_fibroblasts	5	rs2237076	-4.77	rs778583	5.79	-3.47569	347	-3.99725	6.41e-05	0.0328032
ACYP2	GTExv8.ALL.Breast_Mammary_Tissue	2	rs4671178	-3.61	rs1363061	-6.17	-3.19254	456	4.00648	6.16e-05	0.0462862
LKAAEAR1	GTExv8.ALL.Testis	20	rs2297440	-13.63	rs7271530	7.72	-3.5672	310	-4.32	1.59e-05	0.0165466
TCEA2	GTExv8.ALL.Brain_Cerebellum	20	rs2297440	-13.63	rs6011275	5.57	3.14	330	4.71165	2.46e-06	0.00171507
TCEA2	GTExv8.ALL.Adipose_Subcutaneous	20	rs2297440	-13.63	rs13039439	7.65	3.38965	330	4.11793	3.82e-05	0.0280183
TCEA2	GTExv8.ALL.Esophagus_Muscularis	20	rs2297440	-13.63	rs4408777	-5.6	-2.84935	330	4.31754	1.58e-05	0.0101678
TCEA2	GTExv8.ALL.Whole_Blood	20	rs2297440	-13.63	rs7264220	-3.67	-2.1355	330	3.85639	0.000115	0.0469145
TCEA2	GTExv8.ALL.Ovary	20	rs2297440	-13.63	rs4408777	-3.67	-2.8494	331	4.2673	1.98e-05	0.0113511
TCEA2	GTExv8.ALL.Brain_Cerebellar_Hemisphere	20	rs2297440	-13.63	rs13039439	4.25	3.3897	330	7.5626	3.95e-14	5.11288e-11
TCEA2	GTExv8.ALL.Esophagus_Gastroesophageal_Junction	20	rs2297440	-13.63	rs8121509	-4.07	-2.65503	331	5.6991	1.2e-08	1.10265e-05
TCEA2	GTExv8.ALL.Brain_Caudate_basal_ganglia	20	rs2297440	-13.63	rs4408777	-3.98	-2.84935	330	3.7881	0.000152	0.0479111
LRRC34	GTExv8.ALL.Heart_Left_Ventricle	3	rs1317082	-4.71	rs9878797	-6.52	-3.01356	412	4.04536	5.22e-05	0.0382626
LRRC34	GTExv8.ALL.Adrenal_Gland	3	rs1317082	-4.71	rs12486767	-6.28	-4.30352	413	4.11274	3.91e-05	0.0312074
LRRC34	GTExv8.ALL.Brain_Cerebellar_Hemisphere	3	rs1317082	-4.71	rs6793160	-4.49	-3.6182	413	4.25964	2.05e-05	0.00947686
LRRC34	GTExv8.ALL.Brain_Cerebellum	3	rs1317082	-4.71	rs9290375	-5.04	-4.10995	414	4.2492	2.15e-05	0.0104011
LRRC34	GTExv8.ALL.Nerve_Tibial	3	rs1317082	-4.71	rs6793160	-8.63	-3.6182	412	4.16493	3.11e-05	0.0209631
LRRC34	GTExv8.ALL.Cells_Cultured_fibroblasts	3	rs1317082	-4.71	rs9878797	-9.34	-3.01356	412	3.91636	8.99e-05	0.0418239
MIR31HG	GTExv8.ALL.Brain_Frontal_Cortex_BA9	9	rs2157719	14.31	rs7049105	3.61	-12.1859	460	-9.4297	4.11e-21	5.01625e-18
GMPPB	GTExv8.ALL.Adrenal_Gland	3	rs34890793	3.8	rs4241405	4.38	3.73997	318	4.16954	3.05e-05	0.0312074
ZBTB4	GTExv8.ALL.Thyroid	17	rs9895829	7.99	rs7219550	-5.07	5.08679	488	-5.76067	8.38e-09	1.0087e-05
ZBTB4	GTExv8.ALL.Brain_Cortex	17	rs9895829	7.99	rs3853894	-5.31	5.61943	489	-5.92675	3.09e-09	2.62429e-06
SMAD2	GTExv8.ALL.Nerve_Tibial	18	rs8085335	-3.9	rs8098413	6.44	-3.7286	489	-3.88671	0.000102	0.0494653
SLC35A4	GTExv8.ALL.Artery_Tibial	5	rs2237076	-4.767	rs6872579	-4.41	-4.47242	329	4.09642	4.2e-05	0.0229696
SLC35A4	GTExv8.ALL.Whole_Blood	5	rs2237076	-4.77	rs1862176	-7.93	-4.20179	329	3.99783	6.39e-05	0.0305335
D2HGDH	GTExv8.ALL.Muscle_Skeletal	2	rs7563672	3.9	rs7563672	-12.21	3.9025	215	-3.97127	7.15e-05	0.0409203
D2HGDH	GTExv8.ALL.Esophagus_Mucosa	2	rs7563672	3.9	rs10933568	12.78	-3.2393	221	-3.98	6.91e-05	0.0342114
TMEM102	GTExv8.ALL.Testis	17	rs9895829	7.99	rs2302765	7.77	5.71782	474	5.71782	1.08e-08	2.24784e-05
TMEM102	GTExv8.ALL.Liver	17	rs9895829	7.99	rs2074216	3.58	-1.2282	474	4.5696	4.89e-06	0.00327548
ACTRT3	GTExv8.ALL.Spleen	3	rs1317082	-4.71	rs7625734	-3.8	-3.99408	411	4.4644	8.03e-06	0.0071157
ACTRT3	GTExv8.ALL.Esophagus_Muscularis	3	rs1317082	-4.71	rs12054012	-4.13	-0.815177	408	3.94658	7.93e-05	0.0347947
PLA2G6	GTExv8.ALL.Brain_Spinal_cord_cervical_c-1	22	rs4608623	5.69	rs4821738	4.66	3.5144	342	4.4662	7.96e-06	0.00525201
PLA2G6	GTExv8.ALL.Ovary	22	rs4608623	5.69	rs4820314	4.68	4.43172	344	4.3772	1.2e-05	0.008026
PLA2G6	GTExv8.ALL.Brain_Putamen_basal_ganglia	22	rs4608623	5.69	rs738322	5.13	5.22171	345	5.2217	1.77e-07	0.000164468
PLA2G6	GTExv8.ALL.Artery_Tibial	22	rs4608623	5.69	rs3827354	-8.37	-2.82709	343	3.87152	0.000108	0.0447612
PLA2G6	GTExv8.ALL.Brain_Cortex	22	rs4608623	5.69	rs4820314	4.37	4.43172	345	4.43172	9.35e-06	0.00505325
PLA2G6	GTExv8.ALL.Colon_Transverse	22	rs4608623	5.69	rs2076116	6.2	4.65737	345	4.49777	6.87e-06	0.00582042
PLA2G6	GTExv8.ALL.Esophagus_Muscularis	22	rs4608623	5.69	rs2076116	6.54	4.65737	344	4.65737	3.2e-06	0.00237612
PLA2G6	GTExv8.ALL.Colon_Sigmoid	22	rs4608623	5.69	rs2076116	5.43	4.65737	344	4.65737	3.2e-06	0.00325074
PLA2G6	GTExv8.ALL.Brain_Caudate_basal_ganglia	22	rs4608623	5.69	rs11570734	4.31	4.76471	344	4.995	5.88e-07	0.00052822
PLA2G6	GTExv8.ALL.Cells_Cultured_fibroblasts	22	rs4608623	5.69	rs2076116	8.83	4.65737	343	4.61654	3.9e-06	0.0026611
MAFF	GTExv8.ALL.Whole_Blood	22	rs4608623	5.69	rs5750542	-4.62	-2.45126	342	4.47397	7.68e-06	0.00550464
MAFF	GTExv8.ALL.Nerve_Tibial	22	rs4608623	5.69	rs2267373	-8.05	4.93748	343	-5.31647	1.06e-07	0.00012861
MAFF	GTExv8.ALL.Adipose_Subcutaneous	22	rs4608623	5.69	rs4820325	-6.1	4.98383	342	-3.98967	6.62e-05	0.0364026
MAFF	GTExv8.ALL.Cells_Cultured_fibroblasts	22	rs4608623	5.69	rs2413506	-8.81	4.35986	343	-4.84202	1.29e-06	0.00101563
MAFF	GTExv8.ALL.Artery_Coronary	22	rs4608623	5.69	rs4608623	-4.69	5.69245	345	-5.69131	1.26e-08	1.13299e-05
MAFF	GTExv8.ALL.Esophagus_Muscularis	22	rs4608623	5.69	rs2267373	-5.08	4.93748	344	-4.93748	7.91e-07	0.000694138
MAFF	GTExv8.ALL.Artery_Tibial	22	rs4608623	5.69	rs3788535	-4.88	4.38577	343	-4.6731	2.97e-06	0.00280557
MAFF	GTExv8.ALL.Adipose_Visceral_Omentum	22	rs4608623	5.69	rs2267371	-4.25	3.91809	344	-4.8763	1.08e-06	0.00153108
OLFML2A	GTExv8.ALL.Esophagus_Muscularis	9	rs662637	3.275	rs913232	-5.75	1.99253	303	-4.08091	4.49e-05	0.020731
KLHDC8B	GTExv8.ALL.Skin_Not_Sun_Exposed_Suprapubic	3	rs34890793	3.8	rs9862534	7.81	3.61738	261	3.98457	6.76e-05	0.0495267
MPPED1	GTExv8.ALL.Brain_Amygdala	22	rs470083	4.45	rs110618	-4.33	4.17275	605	-3.8517	0.000117	0.0399409
RTP5	GTExv8.ALL.Skin_Not_Sun_Exposed_Suprapubic	2	rs7563672	3.9	rs7563672	4.76	3.9025	164	4.21918	2.45e-05	0.0228451
LRRIQ4	GTExv8.ALL.Colon_Transverse	3	rs1317082	-4.71	rs9290375	3.77	-4.1099	409	-5.30984	1.1e-07	0.00016775
PDCD1	GTExv8.ALL.Muscle_Skeletal	2	rs7563672	3.9	rs7563672	3.84	3.9025	161	4.64925	3.33e-06	0.00338809
SP6	GTExv8.ALL.Artery_Aorta	17	rs208008	3.91	rs17616799	-3.47	2.86459	387	-3.96585	7.31e-05	0.0447529
SIRPB2	GTExv8.ALL.Whole_Blood	20	rs6079325	-4.22	rs6135061	-16.88	-3.4239	635	3.84603	0.00012	0.0469145
SIRPB2	GTExv8.ALL.Spleen	20	rs6079325	-4.22	rs6135061	-9.19	-3.4239	643	3.8914	9.97e-05	0.0362121
Metazoa_SRP	GTExv8.ALL.Artery_Tibial	15	rs1801591	5.18	rs2957037	4.62	3.87656	274	3.87656	0.000106	0.0447612
Metazoa_SRP	GTExv8.ALL.Artery_Coronary	15	rs1801591	5.18	rs2938691	4.46	4.03694	275	4.03694	5.42e-05	0.0249528
Metazoa_SRP	GTExv8.ALL.Testis	15	rs1801591	5.18	rs2469214	5.28	5.06936	275	5.06385	4.11e-07	0.000733224
Metazoa_SRP	GTExv8.ALL.Breast_Mammary_Tissue	15	rs1801591	5.18	rs2938691	5.24	4.03694	275	4.03694	5.42e-05	0.045251
Metazoa_SRP	GTExv8.ALL.Nerve_Tibial	15	rs1801591	5.18	rs2957037	5.73	3.87656	274	3.87656	0.000106	0.0494653
ZGPAT	GTExv8.ALL.Brain_Cerebellar_Hemisphere	20	rs2297440	-13.63	rs2427530	-4.92	-11.7713	432	11.7713	5.48e-32	3.54666e-28
ZGPAT	GTExv8.ALL.Esophagus_Gastroesophageal_Junction	20	rs2297440	-13.63	rs11696871	-3.89	-7.96504	429	7.965	1.65e-15	6.06457e-12
ZGPAT	GTExv8.ALL.Cells_Cultured_fibroblasts	20	rs2297440	-13.63	rs2427530	-6.26	-11.7713	423	10.9284	8.43e-28	8.62811e-24
ZGPAT	GTExv8.ALL.Thyroid	20	rs2297440	-13.63	rs2427535	5.54	6.42359	427	6.30762	2.83e-10	4.86639e-07
ZGPAT	GTExv8.ALL.Muscle_Skeletal	20	rs2297440	-13.63	rs8124478	3.47	3.69707	424	5.78707	7.16e-09	1.09274e-05
ZGPAT	GTExv8.ALL.Brain_Cerebellum	20	rs2297440	-13.63	rs2427535	4.78	6.42	432	9.43061	4.08e-21	1.04298e-17
STMN3	GTExv8.ALL.Brain_Putamen_basal_ganglia	20	rs2297440	-13.63	rs1741708	5.06	-11.7014	425	-12.654	1.06e-36	4.92476e-33
STMN3	GTExv8.ALL.Brain_Cerebellar_Hemisphere	20	rs2297440	-13.63	rs6089953	6.61	-12.7235	425	-11.4651	1.98e-30	6.40728e-27
STMN3	GTExv8.ALL.Small_Intestine_Terminal_Ileum	20	rs2297440	-13.63	rs6062468	3.92	4.09838	430	4.09838	4.16e-05	0.04316
STMN3	GTExv8.ALL.Skin_Sun_Exposed_Lower_leg	20	rs2297440	-13.63	rs2315007	5.16	-6.9996	418	-5.47719	4.32e-08	6.95829e-05
STMN3	GTExv8.ALL.Brain_Cortex	20	rs2297440	-13.63	rs6062302	6.14	-13.5207	425	-13.43	4.03e-41	2.39584e-37
STMN3	GTExv8.ALL.Brain_Cerebellum	20	rs2297440	-13.63	rs6062302	6.11	-13.5	425	-11.943	7.06e-33	2.70716e-29
STMN3	GTExv8.ALL.Whole_Blood	20	rs2297440	-13.63	rs909334	-9.21	-9.4892	417	10.7983	3.5e-27	3.01035e-23
STMN3	GTExv8.ALL.Esophagus_Muscularis	20	rs2297440	-13.63	rs310672	5.27	-5.16731	421	-6.04388	1.5e-09	2.0685e-06
STMN3	GTExv8.ALL.Brain_Caudate_basal_ganglia	20	rs2297440	-13.63	rs6089953	5.55	-12.7235	425	-12.024	2.66e-33	7.1687e-30
STMN3	GTExv8.ALL.Brain_Nucleus_accumbens_basal_ganglia	20	rs2297440	-13.63	rs6010620	4.11	-13.2529	424	-13.2529	4.34e-40	2.32233e-36
STMN3	GTExv8.ALL.Heart_Atrial_Appendage	20	rs2297440	-13.63	rs6089970	4.89	-7.1493	421	-8.632	6.03e-18	4.53577e-14
STMN3	GTExv8.ALL.Brain_Frontal_Cortex_BA9	20	rs2297440	-13.63	rs1151622	3.89	-11.7974	424	-11.158	6.54e-29	1.59641e-25
UCKL1	GTExv8.ALL.Nerve_Tibial	20	rs2297440	-13.63	rs4809324	-3.19	6.67211	369	-8.67404	4.17e-18	2.52973e-14
UCKL1	GTExv8.ALL.Adipose_Visceral_Omentum	20	rs2297440	-13.63	rs7264220	3.81	-2.1355	371	-7.91622	2.45e-15	1.04199e-11
MDM4	GTExv8.ALL.Whole_Blood	1	rs4951389	-5.595	rs1563828	6.32	-5.02726	603	-5.19249	2.08e-07	0.000162637
MDM4	GTExv8.ALL.Spleen	1	rs4951389	-5.595	rs4951401	4.59	-4.77	618	-4.21	2.59e-05	0.0132105
MDM4	GTExv8.ALL.Adipose_Subcutaneous	1	rs4951389	-5.595	rs10900597	4.37	-5.03228	604	-4.59817	4.26e-06	0.00502349
MDM4	GTExv8.ALL.Prostate	1	rs4951389	-5.595	rs4252725	4.51	-5.44719	619	-5.44719	5.12e-08	6.4256e-05
MDM4	GTExv8.ALL.Muscle_Skeletal	1	rs4951389	-5.595	rs1563828	4.4	-5.02726	586	-5.18781	2.13e-07	0.000278634
MDM4	GTExv8.ALL.Testis	1	rs4951389	-5.595	rs10900597	4.16	-5.03228	622	-5.03	4.85e-07	0.000757085
MDM4	GTExv8.ALL.Nerve_Tibial	1	rs4951389	-5.595	rs10793766	6.86	-4.90431	604	-4.90797	9.2e-07	0.00101476
TMEM184B	GTExv8.ALL.Breast_Mammary_Tissue	22	rs4608623	5.69	rs3788535	-5.9	4.38577	351	-4.77315	1.81e-06	0.00226672
TMEM184B	GTExv8.ALL.Ovary	22	rs4608623	5.69	rs11089862	-3.96	4.4334	351	-4.4634	8.07e-06	0.00647698
TMEM184B	GTExv8.ALL.Adrenal_Gland	22	rs4608623	5.69	rs11570734	-4.34	4.76471	352	-4.4515	8.53e-06	0.0119143
TMEM184B	GTExv8.ALL.Skin_Not_Sun_Exposed_Suprapubic	22	rs4608623	5.69	rs11570734	-5.4	4.76471	351	-4.76471	1.89e-06	0.00276939
TMEM184B	GTExv8.ALL.Cells_Cultured_fibroblasts	22	rs4608623	5.69	rs2235265	-9.2	3.09756	350	-4.6541	3.25e-06	0.00237598
TMEM184B	GTExv8.ALL.Lung	22	rs4608623	5.69	rs11570734	-5.83	4.76471	351	-4.76471	1.89e-06	0.00224815
TMEM184B	GTExv8.ALL.Nerve_Tibial	22	rs4608623	5.69	rs5750562	-8.43	2.90037	350	-4.7526	2.01e-06	0.00203228
TMEM184B	GTExv8.ALL.Heart_Atrial_Appendage	22	rs4608623	5.69	rs5756980	-6.95	2.77984	352	-4.18826	2.81e-05	0.0211368
RORB	GTExv8.ALL.Artery_Tibial	9	rs7020678	5.14	rs11143908	-7.67	4.9824	362	-4.9824	6.28e-07	0.000652555
SOX18	GTExv8.ALL.Esophagus_Muscularis	20	rs2297440	-13.63	rs6062302	3.49	-13.5207	330	-10.6393	1.96e-26	9.45994e-23
LIME1	GTExv8.ALL.Brain_Hypothalamus	20	rs2297440	-13.63	rs2180631	3.47	5.701	434	11.7161	1.05e-31	3.94275e-28
LIME1	GTExv8.ALL.Brain_Caudate_basal_ganglia	20	rs2297440	-13.63	rs2297441	4.74	-12.3422	433	-12.3422	5.37e-35	2.89443e-31
LIME1	GTExv8.ALL.Brain_Putamen_basal_ganglia	20	rs2297440	-13.63	rs2427530	4.72	-11.7713	433	-12.0099	3.15e-33	7.31745e-30
LIME1	GTExv8.ALL.Adipose_Subcutaneous	20	rs2297440	-13.63	rs2315007	4.05	-6.9996	425	-4.64017	3.48e-06	0.00461665
LIME1	GTExv8.ALL.Heart_Atrial_Appendage	20	rs2297440	-13.63	rs2427535	5.79	6.4236	429	4.0485	5.15e-05	0.0346639
LIME1	GTExv8.ALL.Spleen	20	rs2297440	-13.63	rs6011058	6.4	-6.5928	434	-7.1666	7.69e-13	5.30687e-09
LIME1	GTExv8.ALL.Colon_Sigmoid	20	rs2297440	-13.63	rs2315007	5.98	-6.9996	430	-6.9996	2.57e-12	6.09176e-09
LIME1	GTExv8.ALL.Adrenal_Gland	20	rs2297440	-13.63	rs2427535	4.58	6.42359	432	6.4236	1.33e-10	3.74329e-07
LIME1	GTExv8.ALL.Colon_Transverse	20	rs2297440	-13.63	rs2315007	6.01	-6.9996	429	-6.8932	5.45e-12	2.07781e-08
LIME1	GTExv8.ALL.Esophagus_Gastroesophageal_Junction	20	rs2297440	-13.63	rs6011058	5.71	-6.59283	430	-4.1903	2.79e-05	0.0156996
LIME1	GTExv8.ALL.Brain_Frontal_Cortex_BA9	20	rs2297440	-13.63	rs2236508	-3.67	-12.0012	432	12.0012	3.5e-33	1.7087e-29
LIME1	GTExv8.ALL.Muscle_Skeletal	20	rs2297440	-13.63	rs2315007	6.62	-6.9996	425	-6.96084	3.38e-12	1.03169e-08
LIME1	GTExv8.ALL.Whole_Blood	20	rs2297440	-13.63	rs4809330	5.28	-7.0575	425	-7.05753	1.69e-12	3.63392e-09
LIME1	GTExv8.ALL.Small_Intestine_Terminal_Ileum	20	rs2297440	-13.63	rs6062509	3.93	-6.74213	438	-6.74213	1.56e-11	6.474e-08
LIME1	GTExv8.ALL.Heart_Left_Ventricle	20	rs2297440	-13.63	rs1291211	6.33	6.54032	429	6.54032	6.14e-11	4.05056e-07
LIME1	GTExv8.ALL.Cells_Cultured_fibroblasts	20	rs2297440	-13.63	rs2427535	6.09	6.4236	424	6.42359	1.33e-10	1.94465e-07
LIME1	GTExv8.ALL.Skin_Not_Sun_Exposed_Suprapubic	20	rs2297440	-13.63	rs2315007	6.49	-6.9996	429	-6.95888	3.43e-12	3.51815e-08
LIME1	GTExv8.ALL.Skin_Sun_Exposed_Lower_leg	20	rs2297440	-13.63	rs6011040	7.28	-6.9701	426	-5.4006	6.64e-08	9.35825e-05
LIME1	GTExv8.ALL.Esophagus_Mucosa	20	rs2297440	-13.63	rs2427535	5.38	6.42359	428	6.42359	1.33e-10	2.91119e-07
NEU4	GTExv8.ALL.Thyroid	2	rs7563672	3.9	rs6733823	-6.16	-3.46993	187	4.06855	4.73e-05	0.0316306
UQCC6	GTExv8.ALL.Cells_Cultured_fibroblasts	12	rs17797090	3.76	rs17797090	-4.76	3.7646	637	-4.10162	4.1e-05	0.0233131
PCDHA7	GTExv8.ALL.Brain_Cerebellum	5	rs2237076	-4.767	rs2878996	-4.06	3.89216	375	-3.89216	9.94e-05	0.0362999
CNEP1R1	GTExv8.ALL.Skin_Sun_Exposed_Lower_leg	16	rs8051902	-6.69	rs7194313	4.54	-2.85798	382	-3.96397	7.37e-05	0.0461649
FOXL2NB	GTExv8.ALL.Esophagus_Mucosa	3	rs361073	-4.41	rs12107249	-3.21	1.51349	309	-4.36257	1.29e-05	0.00912399
SNORA48	GTExv8.ALL.Skin_Sun_Exposed_Lower_leg	17	rs9895829	7.99	rs9908405	5.57	4.50068	476	4.32489	1.53e-05	0.0132698
SNORA48	GTExv8.ALL.Brain_Cerebellum	17	rs9895829	7.99	rs2075230	3.38	4.12412	477	4.88345	1.04e-06	0.000797576
SNORA48	GTExv8.ALL.Thyroid	17	rs9895829	7.99	rs2075230	5.7	4.12412	479	4.12412	3.72e-05	0.0263398
SNORA48	GTExv8.ALL.Artery_Tibial	17	rs9895829	7.99	rs9908405	4.93	4.50068	478	4.29204	1.77e-05	0.0132114
SNORA48	GTExv8.ALL.Nerve_Tibial	17	rs9895829	7.99	rs9908405	5.56	4.50068	481	3.92518	8.67e-05	0.0482792
SNORA48	GTExv8.ALL.Adipose_Subcutaneous	17	rs9895829	7.99	rs9908405	5.28	4.50068	479	4.50068	6.77e-06	0.007185
SRA1	GTExv8.ALL.Brain_Cortex	5	rs2237076	-4.767	rs1432959	-6.99	-3.76085	327	3.9193	8.88e-05	0.0263958
SRA1	GTExv8.ALL.Brain_Spinal_cord_cervical_c-1	5	rs2237076	-4.77	rs1862176	-4.85	-4.20179	327	3.99197	6.55e-05	0.0308692
SRA1	GTExv8.ALL.Adipose_Subcutaneous	5	rs2237076	-4.77	rs1862176	-8	-4.20179	329	4.09327	4.25e-05	0.0281908
SRA1	GTExv8.ALL.Brain_Putamen_basal_ganglia	5	rs2237076	-4.77	rs1835148	-5.38	-3.49582	328	3.81893	0.000134	0.041814
SRA1	GTExv8.ALL.Artery_Aorta	5	rs2237076	-4.767	rs1862176	-3.98	-4.20179	330	4.5953	4.32e-06	0.00462834
SRA1	GTExv8.ALL.Brain_Nucleus_accumbens_basal_ganglia	5	rs2237076	-4.77	rs801458	4.07	3.21594	328	4.1995	2.68e-05	0.0179259
SRA1	GTExv8.ALL.Heart_Atrial_Appendage	5	rs2237076	-4.77	rs1862176	-8.26	-4.20179	327	4.20179	2.65e-05	0.0211368
SRA1	GTExv8.ALL.Esophagus_Muscularis	5	rs2237076	-4.77	rs1862176	-9.29	-4.20179	330	3.8356	0.000125	0.048265
SRA1	GTExv8.ALL.Brain_Anterior_cingulate_cortex_BA24	5	rs2237076	-4.77	rs250431	-5.63	-3.68878	328	4.02508	5.7e-05	0.023218
SRA1	GTExv8.ALL.Uterus	5	rs2237076	-4.77	rs1862176	-4	-4.2018	328	4.2018	2.65e-05	0.0181061
SRA1	GTExv8.ALL.Brain_Frontal_Cortex_BA9	5	rs2237076	-4.77	rs1862176	-6.04	-4.20179	328	4.20179	2.65e-05	0.0107811
SRA1	GTExv8.ALL.Colon_Transverse	5	rs2237076	-4.767	rs1862176	-7.79	-4.20179	330	4.0447	5.24e-05	0.0285393
SRA1	GTExv8.ALL.Artery_Tibial	5	rs2237076	-4.767	rs1862176	-7.94	-4.20179	328	4.20179	2.65e-05	0.0172101
SRA1	GTExv8.ALL.Colon_Sigmoid	5	rs2237076	-4.77	rs1862176	-6.52	-4.20179	328	4.83689	1.32e-06	0.00156442
SRA1	GTExv8.ALL.Brain_Caudate_basal_ganglia	5	rs2237076	-4.77	rs6871703	-6.05	-3.7195	328	3.77936	0.000157	0.0479111
KCTD11	GTExv8.ALL.Pituitary	17	rs9895829	7.99	rs9902027	-3.18	4.04586	459	-4.58806	4.47e-06	0.00473075
CSNK1E	GTExv8.ALL.Esophagus_Gastroesophageal_Junction	22	rs4608623	5.69	rs6001031	3.47	4.63635	352	4.3728	1.23e-05	0.00821975
CSNK1E	GTExv8.ALL.Brain_Hippocampus	22	rs4608623	5.69	rs132930	4.46	3.95915	351	3.95915	7.52e-05	0.0351748
TTC34	GTExv8.ALL.Vagina	1	rs3001339	-4.538	rs3122922	3.82	-4.1254	370	-4.12537	3.7e-05	0.0324367
RN7SKP73	GTExv8.ALL.Brain_Cerebellar_Hemisphere	5	rs30448	3.099	rs13168665	-3.45	-2.03818	648	3.81465	0.000136	0.0352077
EGFR-AS1	GTExv8.ALL.Artery_Tibial	7	rs759170	-8.66	rs6593210	-3.41	0.3129	465	-5.06274	4.13e-07	0.000476831
ARL17B	GTExv8.ALL.Adipose_Subcutaneous	17	rs12452064	-3.28	rs10432043	5.58	-2.1216	59	-4.17419	2.99e-05	0.0244099
ARL17B	GTExv8.ALL.Whole_Blood	17	rs12452064	-3.28	rs11658976	5.8	-3.23638	59	-4.14037	3.47e-05	0.019897
MHENCR	GTExv8.ALL.Whole_Blood	20	rs2297440	-13.63	rs432717	-6.39	-5.7197	416	5.71974	1.07e-08	1.15038e-05
MHENCR	GTExv8.ALL.Cells_Cultured_fibroblasts	20	rs2297440	-13.63	rs381331	3.89	-5.6874	415	-7.0291	2.08e-12	5.3222e-09
MHENCR	GTExv8.ALL.Thyroid	20	rs2297440	-13.63	rs16983844	-6.01	-6.40721	419	6.40721	1.48e-10	3.27005e-07
HMGB1P31	GTExv8.ALL.Brain_Putamen_basal_ganglia	2	rs4671178	-3.61	rs10183655	7.07	-3.13129	452	-3.79754	0.000146	0.0423948
HMGB1P31	GTExv8.ALL.Adipose_Subcutaneous	2	rs4671178	-3.61	rs10183655	7.19	-3.13129	453	-4.03496	5.46e-05	0.0321928
HMGB1P31	GTExv8.ALL.Kidney_Cortex	2	rs4671178	-3.61	rs10490464	3.57	-2.6149	451	-3.7043	0.000212	0.0366495
HMGB1P31	GTExv8.ALL.Small_Intestine_Terminal_Ileum	2	rs4671178	-3.61	rs10183655	4.74	-3.13129	453	-4.02565	5.68e-05	0.047144
HMGB1P31	GTExv8.ALL.Pancreas	2	rs4671178	-3.61	rs10183655	7.94	-3.13129	451	-4.151	3.31e-05	0.0321401
HMGB1P31	GTExv8.ALL.Artery_Tibial	2	rs4671178	-3.61	rs1833497	7.6	-3.52498	450	-3.97095	7.16e-05	0.0354284
HMGB1P31	GTExv8.ALL.Brain_Frontal_Cortex_BA9	2	rs4671178	-3.61	rs1363061	6.01	-3.19254	452	-3.9918	6.56e-05	0.0213506
HMGB1P31	GTExv8.ALL.Esophagus_Muscularis	2	rs4671178	-3.61	rs10183655	7.03	-3.13129	452	-4.13942	3.48e-05	0.0186625
HMGB1P31	GTExv8.ALL.Brain_Cortex	2	rs4671178	-3.61	rs4671178	5.68	-3.60596	452	-3.99192	6.55e-05	0.0218974
HMGB1P31	GTExv8.ALL.Heart_Left_Ventricle	2	rs4671178	-3.61	rs10183655	7.14	-3.13129	453	-4.16426	3.12e-05	0.0382626
HMGB1P31	GTExv8.ALL.Artery_Aorta	2	rs4671178	-3.61	rs805318	6.95	-3.02008	453	-4.09782	4.17e-05	0.0274931
HMGB1P31	GTExv8.ALL.Skin_Not_Sun_Exposed_Suprapubic	2	rs4671178	-3.61	rs4671178	7.09	-3.60596	453	-4.1125	3.91e-05	0.0334207
HMGB1P31	GTExv8.ALL.Pituitary	2	rs4671178	-3.606	rs10865278	7.77	-3.19735	453	-3.97392	7.07e-05	0.0408132
HMGB1P31	GTExv8.ALL.Colon_Transverse	2	rs4671178	-3.61	rs1862122	6.03	-3.53817	453	-3.92045	8.84e-05	0.0449367
HMGB1P31	GTExv8.ALL.Nerve_Tibial	2	rs4671178	-3.61	rs10183655	8.43	-3.13129	452	-3.90166	9.55e-05	0.0482792
HMGB1P31	GTExv8.ALL.Cells_Cultured_fibroblasts	2	rs4671178	-3.61	rs10183655	8.38	-3.13129	452	-4.19756	2.7e-05	0.0162556
GPX1	GTExv8.ALL.Brain_Cerebellum	3	rs34890793	3.8	rs11710434	5.77	3.50235	277	4.16291	3.14e-05	0.0141651
GPX1	GTExv8.ALL.Brain_Cortex	3	rs34890793	3.8	rs3448	6.75	3.63276	277	3.98936	6.63e-05	0.0218974
GPX1	GTExv8.ALL.Brain_Hippocampus	3	rs34890793	3.8	rs6766131	-4.26	-3.5313	277	4.23976	2.24e-05	0.0139701
GPX1	GTExv8.ALL.Brain_Hypothalamus	3	rs34890793	3.8	rs6772452	3.98	2.83225	277	4.13508	3.55e-05	0.0190432
GPX1	GTExv8.ALL.Brain_Cerebellar_Hemisphere	3	rs34890793	3.8	rs9853683	-4.92	-3.47967	277	3.92813	8.56e-05	0.0268126
GPX1	GTExv8.ALL.Brain_Frontal_Cortex_BA9	3	rs34890793	3.8	rs6778080	6.08	3.5174	277	4.3709	1.24e-05	0.00605368
GPX1	GTExv8.ALL.Brain_Anterior_cingulate_cortex_BA24	3	rs34890793	3.8	rs7653408	4.7	2.80121	277	4.2321	2.32e-05	0.0121502
SEC61G-DT	GTExv8.ALL.Brain_Frontal_Cortex_BA9	7	rs759170	-8.66	rs2699214	4.36	4.04254	492	5.63694	1.73e-08	1.20655e-05
SEC61G-DT	GTExv8.ALL.Testis	7	rs759170	-8.66	rs1881783	-12.72	-3.94283	492	4.36935	1.25e-05	0.0141909
SEC61G-DT	GTExv8.ALL.Brain_Hippocampus	7	rs759170	-8.66	rs2699214	3.8	4.04	492	4.70346	2.56e-06	0.00478976
SEC61G-DT	GTExv8.ALL.Brain_Caudate_basal_ganglia	7	rs759170	-8.66	rs2709322	-4.48	-4.45	492	4.34996	1.36e-05	0.009163
CDKN2B-AS1	GTExv8.ALL.Cells_Cultured_fibroblasts	9	rs2157719	14.313	rs1412832	-4.8	10.6611	438	-6.30274	2.92e-10	3.73578e-07
RN7SL704P	GTExv8.ALL.Adipose_Visceral_Omentum	22	rs4608623	5.69	rs5995558	-3.82	3.88431	350	-4.79432	1.63e-06	0.00198068
EIF4EBP3	GTExv8.ALL.Brain_Cortex	5	rs2237076	-4.767	rs2563298	4.67	-3.48604	326	-3.8439	0.000121	0.0287738
EIF4EBP3	GTExv8.ALL.Brain_Frontal_Cortex_BA9	5	rs2237076	-4.77	rs6871703	5.02	-3.7195	327	-3.79996	0.000145	0.0353945
EIF4EBP3	GTExv8.ALL.Skin_Sun_Exposed_Lower_leg	5	rs2237076	-4.77	rs12517200	4.4	-3.79802	327	-4.4444	8.82e-06	0.00891665
EIF4EBP3	GTExv8.ALL.Colon_Transverse	5	rs2237076	-4.767	rs739954	3.65	-3.86764	329	-4.1496	3.33e-05	0.0211594
EIF4EBP3	GTExv8.ALL.Muscle_Skeletal	5	rs2237076	-4.77	rs6871703	7.72	-3.7195	326	-4.17588	2.97e-05	0.0194259
EIF4EBP3	GTExv8.ALL.Brain_Spinal_cord_cervical_c-1	5	rs2237076	-4.77	rs250424	3.73	-3.68158	326	-3.84251	0.000122	0.0398879
EIF4EBP3	GTExv8.ALL.Brain_Caudate_basal_ganglia	5	rs2237076	-4.77	rs2569169	3.94	-3.46266	327	-3.84355	0.000121	0.0434793
RPL5P30	GTExv8.ALL.Pituitary	11	rs498872	6.59	rs480958	4.4	-4.85549	433	-5.66522	1.47e-08	1.8669e-05
RPL5P30	GTExv8.ALL.Esophagus_Mucosa	11	rs498872	6.59	rs11216883	5.31	-3.09172	431	-5.2893	1.23e-07	0.000110722
TNFRSF6B	GTExv8.ALL.Esophagus_Mucosa	20	rs2297440	-13.63	rs3761121	-6.46	6.87753	420	-5.72164	1.05e-08	1.36152e-05
TNFRSF6B	GTExv8.ALL.Artery_Tibial	20	rs2297440	-13.63	rs6089953	-4.94	-12.7235	417	12.7235	4.38e-37	4.55126e-33
TNFRSF6B	GTExv8.ALL.Whole_Blood	20	rs2297440	-13.63	rs3761121	-5.19	6.8775	417	-6.87753	6.09e-12	1.0476e-08
TNFRSF6B	GTExv8.ALL.Pancreas	20	rs2297440	-13.63	rs2297437	-4.89	3.69491	424	-5.4684	4.54e-08	0.000102861
TNFRSF6B	GTExv8.ALL.Colon_Sigmoid	20	rs2297440	-13.63	rs310602	3.77	-0.12565	422	10.155	3.15e-24	1.11998e-20
TPTEP2	GTExv8.ALL.Spleen	22	rs4608623	5.69	rs11089862	3.92	4.4334	363	4.4334	9.28e-06	0.0071157
TERLR1	GTExv8.ALL.Liver	5	rs10069690	17.21	rs4246736	-6.93	-1.42583	362	3.9668	7.29e-05	0.0292985
ANKHD1-DT	GTExv8.ALL.Liver	5	rs2237076	-4.77	rs6860077	-4.19	-3.79725	311	3.9902	6.6e-05	0.0292985
HAUS1P1	GTExv8.ALL.Brain_Cerebellar_Hemisphere	5	rs2237076	-4.767	rs6860077	5.54	-3.79725	328	-3.8892	0.000101	0.0295461
HAUS1P1	GTExv8.ALL.Brain_Cerebellum	5	rs2237076	-4.767	rs6860077	6.22	-3.79725	329	-3.78138	0.000156	0.0498485
NHLRC4	GTExv8.ALL.Brain_Hypothalamus	16	rs3751667	6.12	rs9888914	-4.34	4.5111	467	-4.5111	6.45e-06	0.00403663
RTEL1	GTExv8.ALL.Testis	20	rs2297440	-13.63	rs2257885	5.91	-12.2538	421	-12.8	1.5e-37	1.8732e-33
RTEL1	GTExv8.ALL.Liver	20	rs2297440	-13.63	rs1741708	-4.36	-11.7014	427	11.7014	1.25e-31	1.67458e-28
RTEL1	GTExv8.ALL.Esophagus_Muscularis	20	rs2297440	-13.63	rs2297438	-7.31	-13.2999	421	13.2999	2.32e-40	2.2395e-36
RTEL1	GTExv8.ALL.Muscle_Skeletal	20	rs2297440	-13.63	rs6010620	-5.44	-13.2529	417	8.8518	8.61e-19	3.94209e-15
RTEL1	GTExv8.ALL.Artery_Aorta	20	rs2297440	-13.63	rs2297440	-9.08	-13.6335	421	12.5906	2.38e-36	2.0399e-32
RTEL1	GTExv8.ALL.Artery_Coronary	20	rs2297440	-13.63	rs2297440	-5.36	-13.6335	422	11.3129	1.13e-29	5.08048e-26
RTEL1	GTExv8.ALL.Whole_Blood	20	rs2297440	-13.63	rs909334	-5.14	-9.4892	417	8.86497	7.65e-19	3.28988e-15
RTEL1	GTExv8.ALL.Colon_Sigmoid	20	rs2297440	-13.63	rs6089953	-6.16	-12.7235	422	12.7235	4.38e-37	3.11462e-33
RTEL1	GTExv8.ALL.Esophagus_Gastroesophageal_Junction	20	rs2297440	-13.63	rs6010620	-7.77	-13.2529	422	13.0802	4.27e-39	3.13888e-35
RTEL1	GTExv8.ALL.Brain_Cortex	20	rs2297440	-13.63	rs3761124	-4.49	-12.8178	425	12.8178	1.3e-37	3.86425e-34
RTEL1	GTExv8.ALL.Adipose_Subcutaneous	20	rs2297440	-13.63	rs6062484	-8.3	-3.59719	417	7.63864	2.2e-14	2.33486e-10
RTEL1	GTExv8.ALL.Cells_Cultured_fibroblasts	20	rs2297440	-13.63	rs6011011	4.08	7.3188	416	6.76654	1.32e-11	2.70204e-08
RTEL1	GTExv8.ALL.Small_Intestine_Terminal_Ileum	20	rs2297440	-13.63	rs6011058	-3.33	-6.59283	430	5.56193	2.67e-08	3.6935e-05
RTEL1	GTExv8.ALL.Artery_Tibial	20	rs2297440	-13.63	rs2297440	-11.56	-13.6335	417	12.5348	4.82e-36	2.50423e-32
HNRNPLP2	GTExv8.ALL.Esophagus_Mucosa	15	rs4984236	3.31	rs2169480	-3.97	1.80693	399	-4.03672	5.42e-05	0.029816
LMF1-AS1	GTExv8.ALL.Nerve_Tibial	16	rs3751667	6.12	rs2729577	-5.16	4.84039	415	-4.61177	3.99e-06	0.00365723
LMF1-AS1	GTExv8.ALL.Cells_Cultured_fibroblasts	16	rs3751667	6.12	rs12448994	-9.45	2.94662	421	-3.86221	0.000112	0.04984
CEROX1	GTExv8.ALL.Esophagus_Mucosa	16	rs3751667	6.12	rs3751669	-7.46	6.06728	433	-5.71463	1.1e-08	1.36152e-05
CEROX1	GTExv8.ALL.Colon_Transverse	16	rs3751667	6.12	rs3751669	-6.54	6.06728	434	-5.08912	3.6e-07	0.0004575
CEROX1	GTExv8.ALL.Artery_Aorta	16	rs3751667	6.12	rs3751667	-6.25	6.12051	439	-5.23327	1.67e-07	0.00020448
CEROX1	GTExv8.ALL.Stomach	16	rs3751667	6.12	rs3751669	-6.28	6.06728	437	-5.9191	3.24e-09	4.84704e-06
CEROX1	GTExv8.ALL.Cells_Cultured_fibroblasts	16	rs3751667	6.12	rs3751669	-4.57	6.06728	435	-6.46911	9.86e-11	1.68195e-07
CEROX1	GTExv8.ALL.Nerve_Tibial	16	rs3751667	6.12	rs6600238	-7.12	3.57307	427	-4.18721	2.82e-05	0.0204834
CEROX1	GTExv8.ALL.Spleen	16	rs3751667	6.12	rs6600238	-4.68	3.57307	441	-4.03918	5.36e-05	0.0217584
CEROX1	GTExv8.ALL.Lung	16	rs3751667	6.12	rs3751669	-6.32	6.0673	432	-5.81357	6.12e-09	1.16476e-05
CEROX1	GTExv8.ALL.Whole_Blood	16	rs3751667	6.12	rs1978480	-8.34	2.98715	432	-4.14785	3.36e-05	0.019897
CEROX1	GTExv8.ALL.Adipose_Visceral_Omentum	16	rs3751667	6.12	rs3751668	5.12	-1.69073	428	-4.3735	1.22e-05	0.0115304
LAMB2P1	GTExv8.ALL.Esophagus_Gastroesophageal_Junction	3	rs34890793	3.8	rs9875617	4.23	-3.48932	258	-4.21344	2.52e-05	0.0154371
LINC02928	GTExv8.ALL.Brain_Spinal_cord_cervical_c-1	4	rs12512220	3.94	rs1027108	-4.6	3.85678	392	-3.85678	0.000115	0.0398879
FLJ16779	GTExv8.ALL.Brain_Cortex	20	rs2297440	-13.63	rs1129659	-5.2	0.41626	490	-4.55329	5.28e-06	0.00313896
ASAP1-IT2	GTExv8.ALL.Thyroid	8	rs4295627	12.46	rs4377928	4	-6.88775	437	-6.69935	2.09e-11	6.28933e-08
SPEM3	GTExv8.ALL.Testis	17	rs9895829	7.99	rs4796305	-5.64	6.78753	470	-6.78753	1.14e-11	7.11816e-08

## Sheet: Table S3
Table S3. MAGMA gene-based test identified 87 significant genes associated with glioma
Gene symbole	CHR	Ensemeble ID	N	ZSTAT	P	FDR
SOX8	16	ENSG00000005513	30653	4.8887	5.0763e-07	0.000296662
PHLDB1	11	ENSG00000019144	30653	6.4228	6.6885e-11	8.33878e-08
RTEL1-TNFRSF6B	20	ENSG00000026036	30653	6.1094	5e-10	4.45262e-07
CLPTM1L	5	ENSG00000049656	30653	5.4958	1.9445e-08	1.39862e-05
RHOA	3	ENSG00000067560	30653	3.5987	0.0001599	0.0360276
MYNN	3	ENSG00000085274	30653	4.3577	6.5733e-06	0.00273172
ARCN1	11	ENSG00000095139	30653	3.6745	0.00011914	0.0289355
PICK1	22	ENSG00000100151	30653	3.6452	0.00013358	0.0316213
SLC16A8	22	ENSG00000100156	30653	4.5479	2.7096e-06	0.00129929
DNAJC5	20	ENSG00000101152	30653	4.1897	1.3965e-05	0.00522319
GMEB2	20	ENSG00000101216	30653	7.8586	1.9429e-15	1.60908e-11
ARFRP1	20	ENSG00000101246	30653	7.6785	8.0491e-15	2.15037e-11
LMF1	16	ENSG00000103227	30653	5.2746	6.6535e-08	4.60841e-05
OBFC1	10	ENSG00000107960	30653	4.4781	3.7655e-06	0.00176047
PPIF	10	ENSG00000108179	30653	4.42	4.9346e-06	0.00219719
CLCN3	4	ENSG00000109572	30653	3.983	3.4018e-05	0.0115667
KLF3	4	ENSG00000109787	30653	3.7454	9.004e-05	0.0255127
DDX6	11	ENSG00000110367	30653	4.2624	1.011e-05	0.00405016
HBEGF	5	ENSG00000113070	30653	4.8091	7.5799e-07	0.000429551
CEP70	3	ENSG00000114107	30653	3.8345	6.2899e-05	0.0183793
LRRC31	3	ENSG00000114248	30653	4.0687	2.3637e-05	0.00834029
TREH	11	ENSG00000118094	30653	3.6874	0.00011327	0.0278719
SLC2A4RG	20	ENSG00000125520	30653	7.7259	5.5511e-15	2.07622e-11
BAIAP2L2	22	ENSG00000128298	30653	3.6034	0.00015706	0.0358193
SOX15	17	ENSG00000129194	30653	4.558	2.5816e-06	0.00127049
CD68	17	ENSG00000129226	30653	3.9695	3.6017e-05	0.0120277
ATP1B2	17	ENSG00000129244	30653	5.574	1.2451e-08	9.75257e-06
MPDU1	17	ENSG00000129255	30653	3.9639	3.6874e-05	0.0120979
ZBTB46	20	ENSG00000130584	30653	5.9523	1.322e-09	1.12376e-06
HELZ2	20	ENSG00000130589	30653	7.3049	1.3878e-13	2.88369e-10
PIK3C2B	1	ENSG00000133056	30653	3.6991	0.00010818	0.0269743
TEX15	8	ENSG00000133863	30653	3.5269	0.00021027	0.0451984
CKAP4	12	ENSG00000136026	30653	3.7328	9.4696e-05	0.0255432
TP53	17	ENSG00000141510	30653	6.8264	4.3531e-12	7.40067e-09
ATP1B1	1	ENSG00000143153	30653	3.6367	0.00013807	0.0322756
TCTA	3	ENSG00000145022	30653	3.8397	6.1594e-05	0.0182836
NICN1	3	ENSG00000145029	30653	3.7367	9.3219e-05	0.0255432
EGFR	7	ENSG00000146648	30653	7.0502	8.9311e-13	1.67021e-09
CDKN2B	9	ENSG00000147883	30653	7.7995	3.1086e-15	1.60908e-11
CDKN2A	9	ENSG00000147889	30653	4.9363	3.9803e-07	0.000243801
HEATR3	16	ENSG00000155393	30653	6.246	2.1053e-10	2.4607e-07
ESYT3	3	ENSG00000158220	30653	3.7303	9.5611e-05	0.0255432
FAIM	3	ENSG00000158234	30653	3.9995	3.1733e-05	0.0109896
ISL2	15	ENSG00000159556	30653	4.2609	1.0179e-05	0.00405016
TNFSF13	17	ENSG00000161955	30653	6.7881	5.6827e-12	8.85601e-09
SENP3	17	ENSG00000161956	30653	3.8211	6.6427e-05	0.0191116
EIF4A1	17	ENSG00000161960	30653	4.4262	4.7954e-06	0.00218729
JAK1	1	ENSG00000162434	30653	3.732	9.4978e-05	0.0255432
RAVER2	1	ENSG00000162437	30653	3.6057	0.00015566	0.0358193
TGFA	2	ENSG00000163235	30653	3.7167	0.00010091	0.0258509
BSN	3	ENSG00000164061	30653	3.7206	9.9392e-05	0.0258509
TERT	5	ENSG00000164362	30653	6.1094	5e-10	4.45262e-07
SLC6A18	5	ENSG00000164363	30653	5.573	1.2516e-08	9.75257e-06
ZCCHC24	10	ENSG00000165424	30653	3.5325	0.00020584	0.0451934
STIM1	11	ENSG00000167323	30653	3.9525	3.8669e-05	0.0121591
RRM1	11	ENSG00000167325	30653	3.9506	3.8972e-05	0.0121591
NLGN2	17	ENSG00000169992	30653	7.3606	9.1538e-14	2.13982e-10
CHRNB1	17	ENSG00000170175	30653	5.5169	1.7248e-08	1.29022e-05
CD14	5	ENSG00000170458	30653	3.8969	4.8707e-05	0.0146914
LAMB2	3	ENSG00000172037	30653	4.1907	1.3902e-05	0.00522319
ZBTB4	17	ENSG00000174282	30653	4.7103	1.2366e-06	0.000677457
SLC6A19	5	ENSG00000174358	30653	4.2081	1.2876e-05	0.00501654
KDELC2	11	ENSG00000178202	30653	4.4023	5.3548e-06	0.00227591
D2HGDH	2	ENSG00000180902	30653	3.9199	4.4299e-05	0.0135809
SPEM1	17	ENSG00000181323	30653	4.7052	1.2679e-06	0.000677457
SLC8A1	2	ENSG00000183023	30653	3.9504	3.9011e-05	0.0121591
ACTRT3	3	ENSG00000184378	30653	4.1632	1.5688e-05	0.00575257
PLA2G6	22	ENSG00000184381	30653	4.9334	4.0414e-07	0.000243801
MAFF	22	ENSG00000185022	30653	5.0625	2.0694e-07	0.000133448
LRRIQ4	3	ENSG00000188306	30653	4.1133	1.95e-05	0.00701288
NDUFA4	7	ENSG00000189043	30653	3.7101	0.00010357	0.0261738
ZGPAT	20	ENSG00000197114	30653	6.1094	5e-10	4.45262e-07
STMN3	20	ENSG00000197457	30653	7.8357	2.3315e-15	1.60908e-11
MDM4	1	ENSG00000198625	30653	5.1606	1.2309e-07	8.22109e-05
TMEM184B	22	ENSG00000198792	30653	3.6561	0.00012804	0.0306984
SOX18	20	ENSG00000203883	30653	3.5359	0.00020319	0.0451934
LIME1	20	ENSG00000203896	30653	7.6876	7.494e-15	2.15037e-11
CNEP1R1	16	ENSG00000205423	30653	4.4135	5.0858e-06	0.00221185
AC117834.1	8	ENSG00000212999	30653	3.7185	0.0001002	0.0258509
SRA1	5	ENSG00000213523	30653	3.5299	0.00020783	0.0451934
TNFSF12	17	ENSG00000239697	30653	4.5595	2.5634e-06	0.00127049
TNFRSF6B	20	ENSG00000243509	30653	7.7866	3.4417e-15	1.60908e-11
TNFSF12-TNFSF13	17	ENSG00000248871	30653	4.5595	2.5634e-06	0.00127049
RTEL1	20	ENSG00000258366	30653	6.1094	5e-10	4.45262e-07
RP11-145E5.5	9	ENSG00000264545	30653	6.5853	2.2696e-11	3.0317e-08
RP4-583P15.14	20	ENSG00000273047	30653	6.6947	1.0806e-11	1.55448e-08
RP4-583P15.15	20	ENSG00000273154	30653	6.1094	5e-10	4.45262e-07

## Sheet: Table S4
Table S4. The results of Mendelian randomization analysis
PANEL	Exposure	Instruments	Outcome	Method	or	or_lci95	or_uci95	pval	FDR
Brain_Caudate_basal_ganglia	TGFA	rs7561547	MIGRAINE	Wald ratio	1.38764	1.17653	1.63662	9.99337e-05	0.000489634
Brain_Cortex	TGFA	rs7561547	MIGRAINE	Wald ratio	1.26568	1.12338	1.42601	0.000108006	0.000489634
Brain_Hypothalamus	TGFA	rs7561547	MIGRAINE	Wald ratio	1.28189	1.13046	1.45361	0.000108006	0.000489634

## Sheet: Table S5
Table S5. The results of Bayesian colocalization analysis
Gene symbole	PANEL	PP.H0	PP.H1	PP.H2	PP.H3	PP.H4
TGFA	Brain_Caudate_basal_ganglia	0.00102445	0.0367265	0.0019663	0.0696011	0.890682
	Brain_Cortex	6.96111e-06	0.0248599	1.3354e-05	0.0467622	0.928358
	Brain_Hypothalamus	0.00104681	0.0488592	0.00200796	0.0928655	0.855221

## Sheet: Table S6
Table S6. Outcomes nominally associated with CR1 in PheWAS analysis
Category	P	Odds ratio	Odds ratio lower 95% confidence interval	Odds ratio upper 95% confidence interval
Diseases of the respiratory system	0.0644	15.3252	2.117	110.939
Neoplasms	0.0105	99.4688	13.3622	740.447
Certain infectious and parasitic diseases	0.0998	2.3465	0.8571	6.4237
Diseases of the genitourinary system	0.0496	20.479	2.7676	151.538
Certain infectious and parasitic diseases	0.0626	5.0468	1.2368	20.5934
Neoplasms	0.0722	13.5887	1.8788	98.2805
Diseases of the musculoskeletal system and connective tissue	0.0595	5.4146	1.2687	23.108
Certain infectious and parasitic diseases	0.0584	16.9282	2.3396	122.482
Endocrine nutritional and metabolic diseases	0.0854	2.9965	0.9381	9.5715
Neoplasms	0.0481	21.1596	2.8569	156.719
Codes for special purposes	0.0375	0.4837	0.2416	0.9683
Diseases of the musculoskeletal system and connective tissue	0.0878	2.1992	0.8871	5.4521
Diseases of the nervous system	0.0614	5.1318	1.2504	21.0617
Diseases of the digestive system	0.071	2.684	0.9691	7.4333
Neoplasms	0.0098	105.438	14.3527	774.573
Diseases of the circulatory system	0.0788	12.4959	1.716	90.993
Diseases of the nervous system	0.0134	76.3146	10.4809	555.668
Diseases of the digestive system	0.0849	2.1586	0.9902	4.7053
Diseases of the respiratory system	0.0241	2.4161	1.1876	4.9153
Symptoms signs and abnormal clinical and laboratory findings not elsewhere classified	0.0145
Certain infectious and parasitic diseases	0.075	13.2035	1.8051	96.577
Diseases of the musculoskeletal system and connective tissue	0.0082	128.819	17.1029	970.27
Diseases of the respiratory system	0.0081	2.9812	1.3968	6.363
Diseases of the skin and subcutaneous tissue	0.0486
Neoplasms	0.0634	2.4322	0.9815	6.0272
Neoplasms	0.0244	41.4402	5.6959	301.495
Diseases of the nervous system	0.0115	89.808	12.2289	659.54
Congenital malformations deformations and chromosomal abnormalities	0.0623	15.763	2.1876	113.584
Diseases of the musculoskeletal system and connective tissue	0.0676	14.998	2.0087	111.982
Diseases of the circulatory system	0.0225	0
Neoplasms	0.0312	32.3363	4.4403	235.488
Certain infectious and parasitic diseases	0.0752	3.1446	0.993	9.9581
Endocrine nutritional and metabolic diseases	0.0129	80.4707	10.8247	598.216
Diseases of the nervous system	0.0751	3.1545	0.9933	10.0181
Diseases of the nervous system	0.08	12.2117	1.6879	88.3493
Diseases of the genitourinary system	0.011	3.168	1.367	7.3421
Diseases of the musculoskeletal system and connective tissue	0.0591	17.2523	2.3093	128.886
Diseases of the digestive system	0.0195	52.5793	7.1549	386.393
Neoplasms	0.0346	29.3398	4.0005	215.179
Diseases of the musculoskeletal system and connective tissue	0.0053	3.1763	1.466	6.8818
Endocrine nutritional and metabolic diseases	0.0489	20.5201	2.81	149.849
Neoplasms	0.0175	58.6449	7.9869	430.609
Mental and behavioural disorders	0.0294	34.1144	4.7201	246.561
Neoplasms	0.0254	40.2128	5.469	295.68
Diseases of the skin and subcutaneous tissue	0.0824	11.9315	1.636	87.0183
Diseases of the blood and blood-forming organs and certain disorders involving the immune mechanism	0.0089	115.549	15.7504	847.698
Diseases of the digestive system	0.0739	13.7114	1.8315	102.646
Diseases of the musculoskeletal system and connective tissue	0.0107	2.5313	1.2947	4.9487
Diseases of the musculoskeletal system and connective tissue	0.0077	136.871	18.1507	1032.11
Factors influencing health status and contact with health services	0.0484	20.9947	2.8395	155.233
Neoplasms	0.0347	29.112	3.99	212.408
Diseases of the musculoskeletal system and connective tissue	0.0051	211.929	27.8015	1615.52
Neoplasms	0.0394	25.9468	3.5004	192.33
Diseases of the musculoskeletal system and connective tissue	0.0456	22.8284	3.0167	172.75
Diseases of the digestive system	0.0269	4.8178	1.5199	15.2711
Diseases of the musculoskeletal system and connective tissue	0.0955	10.0964	1.4032	72.6474
Diseases of the skin and subcutaneous tissue	0.0316	31.7681	4.3806	230.385
Certain infectious and parasitic diseases	0.0154	4.3943	1.6037	12.041
Diseases of the digestive system	0.0847	11.5857	1.5912	84.357
Endocrine nutritional and metabolic diseases	0.0848	3.0647	0.9382	10.0114
Diseases of the circulatory system	0.0727	13.4805	1.8663	97.3711
Neoplasms	0.0622	15.9977	2.1935	116.674
Diseases of the digestive system	0.0499	2.4082	1.0901	5.3199
Diseases of the blood and blood-forming organs and certain disorders involving the immune mechanism	0.032	31.4468	4.3291	228.429
Diseases of the digestive system	0.0513	19.7545	2.676	145.832
Diseases of the eye and adnexa	0.0473	5.9649	1.4503	24.5336
Diseases of the digestive system	0.0507	19.7128	2.7091	143.441
Certain infectious and parasitic diseases	0.0821	3.0313	0.9554	9.6181
Diseases of the genitourinary system	0.0845	4.3683	1.0341	18.4527
Neoplasms	0.0313	32.4224	4.4351	237.024
Diseases of the circulatory system	0.0144	72.5006	9.7003	541.872
Neoplasms	0.0538	18.6097	2.5465	135.998
Certain infectious and parasitic diseases	0.066	4.9312	1.1985	20.2887
Congenital malformations deformations and chromosomal abnormalities	0.0178	56.8126	7.827	412.379
Diseases of the musculoskeletal system and connective tissue	0.0082	128.61	17.1506	964.43
Diseases of the circulatory system	0.0285	35.476	4.8759	258.113
Diseases of the nervous system	0.063	15.6175	2.1658	112.618
Diseases of the nervous system	0.0896	10.8609	1.4996	78.6624
Certain infectious and parasitic diseases	0.0757	4.5151	1.1077	18.4036
Congenital malformations deformations and chromosomal abnormalities	0.0479	20.7728	2.8682	150.446
Diseases of the blood and blood-forming organs and certain disorders involving the immune mechanism	0.0348	28.7345	3.9778	207.568
Diseases of the digestive system	0.0975	9.9632	1.3716	72.3732
Diseases of the nervous system	0.0069	152.103	20.5	1128.56
Diseases of the genitourinary system	0.0644	15.4836	2.1158	113.31
Diseases of the musculoskeletal system and connective tissue	0.0224	47.2749	6.2097	359.905
Diseases of the musculoskeletal system and connective tissue	0.0505	20.1527	2.7182	149.412
Neoplasms	0.0653	15.1555	2.0845	110.187
Diseases of the musculoskeletal system and connective tissue	0.0111	99.0196	12.6555	774.753
Diseases of the musculoskeletal system and connective tissue	0.094	1.9131	0.9352	3.9138
Neoplasms	0.0397	25.3124	3.4781	184.217
Neoplasms	0.0638	5.0524	1.2222	20.8857
Diseases of the nervous system	0.0207	49.1257	6.7352	358.318
Diseases of the digestive system	0.0368	27.8867	3.7588	206.891
Diseases of the eye and adnexa	0.0531	0
Neoplasms	0.0143	2.7684	1.2936	5.9249
Diseases of the digestive system	0.077	3.2542	0.9767	10.8419
Diseases of the genitourinary system	0.0146	2.727	1.2884	5.772
Neoplasms	0.0911	10.8103	1.4733	79.3208
Certain infectious and parasitic diseases	0.0162	10.6213	2.6083	43.2502
Diseases of the circulatory system	0.0982	2.3588	0.8623	6.4526
Diseases of the musculoskeletal system and connective tissue	0.0406	24.8087	3.4023	180.897
Diseases of the digestive system	0.0998	10.0273	1.3367	75.2218
Diseases of the nervous system	0.0072	144.225	19.4585	1068.98
Diseases of the eye and adnexa	0.0116	88.4143	12.0869	646.742
Certain infectious and parasitic diseases	0.0679	4.8003	1.18	19.5275
Neoplasms	0.0119	86.0198	11.734	630.596
Diseases of the musculoskeletal system and connective tissue	0.0783	12.7817	1.7259	94.6612
Symptoms signs and abnormal clinical and laboratory findings not elsewhere classified	0.0468	21.3672	2.938	155.398
Diseases of the circulatory system	0.0468	21.7802	2.9353	161.61
Symptoms signs and abnormal clinical and laboratory findings not elsewhere classified	0.0472	0.4485	0.2035	0.9885
Neoplasms	0.0206	49.3572	6.754	360.694
Neoplasms	0.0332	30.5724	4.1777	223.729
Congenital malformations deformations and chromosomal abnormalities	0.0603	16.3819	2.2648	118.496
Diseases of the nervous system	0.0934	4.0022	0.9774	16.389
Diseases of the circulatory system	0.0715	0
Certain infectious and parasitic diseases	0.0946	10.2754	1.4165	74.5379
Diseases of the musculoskeletal system and connective tissue	0.0861	3.1616	0.9262	10.7919
Diseases of the circulatory system	0.0075	138.708	18.7678	1025.15
Diseases of the eye and adnexa	0.0136	75.4328	10.2866	553.159
Endocrine nutritional and metabolic diseases	0.0747	13.0625	1.8139	94.068
Diseases of the eye and adnexa	0.0738	0
Diseases of the nervous system	0.0194	52.0702	7.1829	377.467
Diseases of the genitourinary system	0.0917	2.1254	0.9078	4.9762
Diseases of the musculoskeletal system and connective tissue	0.0685	3.4843	1.0261	11.8318
Neoplasms	0.0348	7.0799	1.7221	29.1065
Diseases of the circulatory system	0.0753	12.9825	1.7975	93.765
Neoplasms	0.0271	4.8606	1.5133	15.6123
Endocrine nutritional and metabolic diseases	0.0793	12.4535	1.7033	91.0502
Diseases of the musculoskeletal system and connective tissue	0.079	12.4053	1.7116	89.9112
Diseases of the genitourinary system	0.0672	5.1137	1.1808	22.147
Diseases of the musculoskeletal system and connective tissue	0.0721	13.9191	1.8791	103.102
Diseases of the nervous system	0.019	53.7169	7.3589	392.109
Diseases of the musculoskeletal system and connective tissue	0.0891	2.5704	0.8856	7.4609
Certain infectious and parasitic diseases	0.0612	3.478	1.0837	11.1619
Diseases of the musculoskeletal system and connective tissue	0.0535	18.5209	2.5597	134.012
Endocrine nutritional and metabolic diseases	0.0459	21.6917	2.9996	156.866
Symptoms signs and abnormal clinical and laboratory findings not elsewhere classified	0.0861	11.278	1.564	81.3254
Diseases of the digestive system	0.0941	4.014	0.9719	16.5785
Neoplasms	0.0328	4.4461	1.4038	14.0816
Diseases of the eye and adnexa	0.0489	2.1071	1.0299	4.3109
Neoplasms	0.0735	13.3584	1.8449	96.7231
Diseases of the genitourinary system	0.0435	23.1867	3.1674	169.735
Diseases of the ear and mastoid process	0.0927	10.444	1.4478	75.3376
Diseases of the genitourinary system	0.0897	4.0914	1.0019	16.7082
Certain infectious and parasitic diseases	0.0007224	4.6483	2.1753	9.9329
Diseases of the skin and subcutaneous tissue	0.0575
Diseases of the musculoskeletal system and connective tissue	0.0179	58.1397	7.7986	433.439
Neoplasms	0.021	48.4377	6.6328	353.728
Diseases of the ear and mastoid process	0.0667	2.1941	0.9521	5.0564
Endocrine nutritional and metabolic diseases	0.0988	9.7837	1.3539	70.7004
Diseases of the nervous system	0.0978	9.9756	1.3673	72.7806
Neoplasms	0.0532	18.7272	2.5757	136.161
Diseases of the musculoskeletal system and connective tissue	0.0702	3.2675	1.0224	10.4431
Symptoms signs and abnormal clinical and laboratory findings not elsewhere classified	0.0728	4.9545	1.1252	21.8156
Neoplasms	0.0027	5.8547	2.2595	15.1703
Diseases of the musculoskeletal system and connective tissue	0.0898	1.7642	0.9114	3.415
Diseases of the skin and subcutaneous tissue	0.0998	2.3829	0.8543	6.6467
Certain infectious and parasitic diseases	0.0142	72.0868	9.8646	526.785
Diseases of the respiratory system	0.0577	17.5121	2.3671	129.559
Neoplasms	0.0689	14.3113	1.9714	103.894
Diseases of the musculoskeletal system and connective tissue	0.0397	25.7639	3.4722	191.169
Diseases of the skin and subcutaneous tissue	0.0218
Congenital malformations deformations and chromosomal abnormalities	0.0622	15.7934	2.1927	113.754
Certain infectious and parasitic diseases	0.0733	4.5918	1.1288	18.6787
Diseases of the respiratory system	0.0674	14.5633	2.0195	105.02
Diseases of the respiratory system	0.0327	2.4376	1.1169	5.3198
Neoplasms	0.0552	18.0861	2.4817	131.808
Certain infectious and parasitic diseases	0.0591	3.5553	1.0995	11.4964
Diseases of the skin and subcutaneous tissue	0.0515	19.2778	2.6631	139.547
Diseases of the skin and subcutaneous tissue	0.0553	17.8962	2.4733	129.493
Diseases of the musculoskeletal system and connective tissue	0.0796	0.479	0.2082	1.1022
Diseases of the musculoskeletal system and connective tissue	0.0704	13.9541	1.9302	100.88
Diseases of the skin and subcutaneous tissue	0.086
Symptoms signs and abnormal clinical and laboratory findings not elsewhere classified	0.0578	5.3538	1.293	22.1673
Factors influencing health status and contact with health services	0.0022	4.0964	1.8319	9.1601
Mental and behavioural disorders	0.07	4.7291	1.1593	19.291
Diseases of the musculoskeletal system and connective tissue	0.0318	32.3635	4.3574	240.37
Diseases of the skin and subcutaneous tissue	0.0006506	56.6187	13.7276	233.521
Neoplasms	0.0035	3.5434	1.6679	7.5279
Neoplasms	0.0555	18.2619	2.4668	135.192
Diseases of the nervous system	0.0483	20.6304	2.8457	149.562
Diseases of the digestive system	0.0074	16.808	3.9557	71.4173
Diseases of the skin and subcutaneous tissue	0.0562	17.7714	2.4334	129.789
Diseases of the musculoskeletal system and connective tissue	0.0105	101.243	13.3275	769.102
Diseases of the circulatory system	0.0358	28.0334	3.8613	203.527
Symptoms signs and abnormal clinical and laboratory findings not elsewhere classified	0.0661	15.9519	2.0534	123.922
Diseases of the musculoskeletal system and connective tissue	0.0591	0.3363	0.113	1.0008
Diseases of the musculoskeletal system and connective tissue	0.0351	29.3552	3.9373	218.861
Neoplasms	0.0281	35.9696	4.9393	261.942
Diseases of the digestive system	0.043	6.2562	1.5302	25.5789
Diseases of the skin and subcutaneous tissue	0.0845
Symptoms signs and abnormal clinical and laboratory findings not elsewhere classified	0.0788	0.5684	0.3062	1.0549
Diseases of the genitourinary system	0.0396	25.2103	3.4844	182.403
Symptoms signs and abnormal clinical and laboratory findings not elsewhere classified	0.0321	5.1084	1.4051	18.5728
Symptoms signs and abnormal clinical and laboratory findings not elsewhere classified	0.0563	0
Diseases of the circulatory system	0.0067	155.472	21.0392	1148.89
Certain infectious and parasitic diseases	0.0619	5.079	1.2454	20.7139
Diseases of the digestive system	0.031	0
Diseases of the musculoskeletal system and connective tissue	0.0085	123.958	16.4691	932.999
Diseases of the skin and subcutaneous tissue	0.0921	10.6125	1.4565	77.3247
Diseases of the skin and subcutaneous tissue	0.0007179	54.7379	13.0709	229.23
Neoplasms	0.0765	12.8568	1.77	93.3878
Neoplasms	0.0277	4.8266	1.5016	15.5143
Neoplasms	0.0017	34.9368	8.4685	144.131
Diseases of the musculoskeletal system and connective tissue	0.0863	11.2952	1.5592	81.8256
Diseases of the respiratory system	0.0434	23.2642	3.1707	170.693
Diseases of the musculoskeletal system and connective tissue	0.0798	3.2133	0.9615	10.7387
Diseases of the musculoskeletal system and connective tissue	0.036	3.542	1.2203	10.2813
Diseases of the skin and subcutaneous tissue	0.026
Diseases of the nervous system	0.0952	10.1341	1.4067	73.0069
Congenital malformations deformations and chromosomal abnormalities	0.0537	18.401	2.5536	132.597
Neoplasms	0.0334	30.1126	4.1499	218.503
Diseases of the musculoskeletal system and connective tissue	0.0743	2.4555	0.9257	6.5132
Factors influencing health status and contact with health services	0.0115	90.8726	12.1559	679.327
Neoplasms	0.0934	10.4614	1.4356	76.2312
Diseases of the circulatory system	0.0846	11.5815	1.5928	84.2124
Neoplasms	0.0822	4.4417	1.0515	18.7625
Diseases of the digestive system	0.0229	5.3375	1.6184	17.6027
Diseases of the respiratory system	0.0744	13.335	1.8202	97.6958
Neoplasms	0.0192	9.8678	2.3802	40.9105
Diseases of the nervous system	0.0767	12.8004	1.7639	92.8919
Diseases of the genitourinary system	0.0162	2.8819	1.3024	6.377
Neoplasms	0.0871	11.2219	1.5454	81.4897
Diseases of the musculoskeletal system and connective tissue	0.0678	2.0172	0.96	4.2387
Diseases of the musculoskeletal system and connective tissue	0.0855	2.9986	0.9378	9.5885
Congenital malformations deformations and chromosomal abnormalities	0.0178	56.9529	7.8496	413.22
Diseases of the digestive system	0.0541	18.787	2.5299	139.514
Diseases of the digestive system	0.0442	6.4216	1.5046	27.4079
Certain infectious and parasitic diseases	0.0097	5.1718	1.8474	14.4783
Diseases of the musculoskeletal system and connective tissue	0.048	3.0452	1.1115	8.3431
Diseases of the genitourinary system	0.0154	2.9598	1.2771	6.8594
Diseases of the musculoskeletal system and connective tissue	0.0607	2.1099	0.9935	4.4808
Endocrine nutritional and metabolic diseases	0.0683	14.6964	1.9891	108.586
Neoplasms	0.0089	117.243	15.6828	876.497
Diseases of the respiratory system	0.0675	4.8413	1.1843	19.7907
Neoplasms	0.0304	33.2809	4.5663	242.563
Certain infectious and parasitic diseases	0.0276	8.1292	1.9555	33.7942
Endocrine nutritional and metabolic diseases	0.0313	0.5357	0.2991	0.9594
Neoplasms	0.0236	2.6589	1.2003	5.8902
Factors influencing health status and contact with health services	0.0606	16.6351	2.2514	122.914
Diseases of the circulatory system	0.0193	52.8831	7.2265	386.993
Diseases of the musculoskeletal system and connective tissue	0.0208	50.8109	6.7088	384.829
Congenital malformations deformations and chromosomal abnormalities	0.0713	13.7489	1.9033	99.3158
Neoplasms	0.0217	46.6694	6.4165	339.444
Symptoms signs and abnormal clinical and laboratory findings not elsewhere classified	0.0894	10.8882	1.5032	78.8668
Diseases of the digestive system	0.0732	13.4021	1.8509	97.0422
Symptoms signs and abnormal clinical and laboratory findings not elsewhere classified	0.0759	4.9908	1.0929	22.7918
Diseases of the skin and subcutaneous tissue	0.0789	12.3726	1.7131	89.3605
Diseases of the musculoskeletal system and connective tissue	0.0535	0.4492	0.1962	1.0285
Diseases of the nervous system	0.078	3.1408	0.9757	10.1096
Neoplasms	0.0402	24.9319	3.4287	181.291
Congenital malformations deformations and chromosomal abnormalities	0.0538	18.3637	2.5473	132.385
Diseases of the musculoskeletal system and connective tissue	0.0433	23.9098	3.1773	179.926
Diseases of the musculoskeletal system and connective tissue	0.0085	123.177	16.5501	916.762
Neoplasms	0.0716	13.8428	1.894	101.176
Neoplasms	0.0456	22.0214	3.0197	160.592
Diseases of the skin and subcutaneous tissue	0.0389
Neoplasms	0.0586	16.9151	2.3304	122.778
Diseases of the digestive system	0.037	3.695	1.2045	11.3349
Neoplasms	0.0776	12.6965	1.7428	92.4961
Symptoms signs and abnormal clinical and laboratory findings not elsewhere classified	0.0873	2.7128	0.8843	8.3225
Endocrine nutritional and metabolic diseases	0.0729	13.4214	1.8596	96.8639
Diseases of the musculoskeletal system and connective tissue	0.0441	22.6746	3.1211	164.731
Neoplasms	0.0667	1.9946	0.9918	4.0113
Diseases of the skin and subcutaneous tissue	0.069	14.5766	1.9679	107.971
Neoplasms	0.0035	23.9941	5.7822	99.5675
Diseases of the nervous system	0.0802	12.1431	1.685	87.5107
Diseases of the musculoskeletal system and connective tissue	0.0169	10.4001	2.5498	42.4203
Certain infectious and parasitic diseases	0.0342	29.4661	4.0495	214.411
Diseases of the circulatory system	0.0995	2.3623	0.857	6.5119
Neoplasms	0.09	10.8885	1.4925	79.4391
Mental and behavioural disorders	0.0338	7.135	1.7491	29.1058
Neoplasms	0.0909	10.6823	1.4777	77.2216
Diseases of the digestive system	0.0432	3.2085	1.1502	8.9497
Diseases of the digestive system	0.0757	13.0624	1.7872	95.4733
Diseases of the digestive system	0.0596	16.9168	2.2926	124.828
Neoplasms	0.0117	12.7435	3.0994	52.3958
Diseases of the eye and adnexa	0.042	2.1861	1.0906	4.3818
Neoplasms	0.0087	118.871	16.2053	871.957
Neoplasms	0.0437	23.1467	3.1518	169.99
Neoplasms	0.0158	65.0949	8.8681	477.82
Neoplasms	0.0124	83.7856	11.3153	620.401
Diseases of the musculoskeletal system and connective tissue	0.0501	19.8181	2.7383	143.434
Endocrine nutritional and metabolic diseases	0.0466	1.861	1.0631	3.2579
Diseases of the digestive system	0.0394	0.4561	0.2102	0.9898
Neoplasms	0.0496	20.2497	2.769	148.089
Diseases of the musculoskeletal system and connective tissue	0.0778	12.9596	1.7356	96.7704
Diseases of the circulatory system	0.012	0
Diseases of the musculoskeletal system and connective tissue	0.0565	17.6153	2.4233	128.045
Certain infectious and parasitic diseases	0.0013	4.0766	1.9601	8.4786
Neoplasms	0.0193	53.2351	7.2264	392.172
Neoplasms	0.0864	4.2198	1.0231	17.4035
Symptoms signs and abnormal clinical and laboratory findings not elsewhere classified	0.0193	5.6002	1.7314	18.1139
Diseases of the musculoskeletal system and connective tissue	0.0822	12.1438	1.6399	89.9285
Certain infectious and parasitic diseases	0.0131	12.0224	2.9161	49.5651
Neoplasms	0.02	3.4291	1.3608	8.6408
Neoplasms	0.0674	14.7479	2.0173	107.817
Neoplasms	0.0964	2.1683	0.8577	5.4815
Diseases of the nervous system	0.0428	23.3884	3.2192	169.922
Diseases of the musculoskeletal system and connective tissue	0.0116	13.4058	3.1187	57.626
Diseases of the ear and mastoid process	0.0517	0.5971	0.3599	0.9907
Diseases of the digestive system	0.0938	4.0471	0.9729	16.8352
Neoplasms	0.0652	15.1026	2.0876	109.258
Diseases of the skin and subcutaneous tissue	0.0928	12.7138	1.4206	113.779
Diseases of the respiratory system	0.0212	49.3874	6.5757	370.929
Diseases of the musculoskeletal system and connective tissue	0.0478	21.4037	2.8756	159.315
Neoplasms	0.0034	331.599	41.4059	2655.61
Neoplasms	0.0219	47.9662	6.3687	361.259
Diseases of the musculoskeletal system and connective tissue	0.0994	11.3665	1.3273	97.3384
Certain infectious and parasitic diseases	0.0154	68.8507	9.068	522.765
Diseases of the skin and subcutaneous tissue	0.0365	8.503	1.6495	43.8334
Neoplasms	0.0703	14.5164	1.9303	109.165
Diseases of the skin and subcutaneous tissue	0.0505	21.9905	2.7039	178.848
Diseases of the digestive system	0.0813	5.092	0.8508	30.4763
Diseases of the respiratory system	0.005	6.4426	1.9661	21.1121
Mental and behavioural disorders	0.0801	2.9939	0.9015	9.943
Certain infectious and parasitic diseases	0.0193	57.7726	7.2113	462.836
Diseases of the respiratory system	0.0147	5.7409	1.6199	20.3458
Diseases of the musculoskeletal system and connective tissue	0.0531	21.9233	2.5593	187.799
Endocrine nutritional and metabolic diseases	0.0638	15.8094	2.1332	117.165
Neoplasms	0.0088	121.899	15.8597	936.924
Symptoms signs and abnormal clinical and laboratory findings not elsewhere classified	0.0987	6.0676	0.8545	43.0818
Certain infectious and parasitic diseases	0.0316	7.7181	1.8144	32.8314
Diseases of the genitourinary system	0.0177	10.0963	1.6868	60.4294
Diseases of the respiratory system	0.0469	22.2161	2.9313	168.373
Diseases of the digestive system	0.0059	186.443	23.8479	1457.61
Symptoms signs and abnormal clinical and laboratory findings not elsewhere classified	0.0984	0
Diseases of the musculoskeletal system and connective tissue	0.0054	7.146	1.9187	26.6139
Diseases of the skin and subcutaneous tissue	0.0013	11.0707	3.3331	36.7705
Endocrine nutritional and metabolic diseases	0.0121	91.2142	11.5129	722.67
Neoplasms	0.0053	205.284	26.4208	1595.02
Diseases of the genitourinary system	0.035	41.9022	3.7968	462.445
Diseases of the skin and subcutaneous tissue	0.0783	2.7157	0.9281	7.9457
Mental and behavioural disorders	0.0845	2.7059	0.898	8.1534
Neoplasms	0.0293	36.9585	4.7246	289.11
Neoplasms	0.0073	151.934	19.1287	1206.77
Diseases of the skin and subcutaneous tissue	0.0192	58.1738	7.262	466.011
Diseases of the respiratory system	0.0764	3.2946	0.9789	11.0882
Diseases of the musculoskeletal system and connective tissue	0.0085	4.6666	1.7094	12.7396
Diseases of the musculoskeletal system and connective tissue	0.0022	547.545	64.6882	4634.63
Factors influencing health status and contact with health services	0.0146	77.9897	9.5647	635.918
Diseases of the musculoskeletal system and connective tissue	0.0014	847.812	99.141	7250.13
Diseases of the skin and subcutaneous tissue	0.0136	7.4493	1.976	28.0832
Diseases of the circulatory system	0.0709	2.4832	0.9907	6.2241
Diseases of the skin and subcutaneous tissue	0.0084	127.091	16.7548	964.034
Diseases of the digestive system	0.0264	40.5553	5.2625	312.54
Diseases of the respiratory system	0.0258	50.9682	5.2972	490.4
Neoplasms	0.0636	16.7047	2.1367	130.597
Certain infectious and parasitic diseases	0.0966	11.0091	1.3765	88.0519
Diseases of the genitourinary system	0.053	27.296	2.4742	301.134
Diseases of the digestive system	0.0618	16.7778	2.2044	127.696
Neoplasms	0.0085	129.705	16.5239	1018.13
Diseases of the musculoskeletal system and connective tissue	0.0882	3.569	0.8925	14.2721
Neoplasms	0.0197	54.4042	7.0936	417.251
Diseases of the skin and subcutaneous tissue	0.0252	44.7239	5.4953	363.989
Certain infectious and parasitic diseases	0.0942	10.9799	1.417	85.0817
Diseases of the digestive system	0.0668	15.3056	2.0354	115.093
Neoplasms	0.0415	25.0914	3.3237	189.419
Congenital malformations deformations and chromosomal abnormalities	0.0112	95.8883	12.4985	735.656
Diseases of the digestive system	0.0322	32.7402	4.2978	249.413
Certain infectious and parasitic diseases	0.0128	5.3403	1.7003	16.7728
Diseases of the musculoskeletal system and connective tissue	0.0057	236.398	24.4666	2284.09
Diseases of the musculoskeletal system and connective tissue	0.0966	2.9547	0.8812	9.9068
Diseases of the digestive system	0.01	116.212	13.9216	970.091
Diseases of the digestive system	0.0766	4.1749	0.9343	18.6554
Diseases of the musculoskeletal system and connective tissue	0.0325	37.7616	4.2164	338.191
Neoplasms	0.0167	4.9071	1.5623	15.4127
Diseases of the circulatory system	0.035	7.6448	1.7105	34.1664
Diseases of the genitourinary system	0.0356	29.596	3.8831	225.575
Diseases of the genitourinary system	0.0744	3.4324	0.9863	11.9455
Symptoms signs and abnormal clinical and laboratory findings not elsewhere classified	0.0644	18.6781	2.0855	167.282
Diseases of the blood and blood-forming organs and certain disorders involving the immune mechanism	0.0673	15.0958	2.0194	112.847
Certain infectious and parasitic diseases	0.0013	41.4795	9.7124	177.149
Diseases of the digestive system	0.0273	45.128	5.0372	404.3
Diseases of the eye and adnexa	0.0638	5.4221	1.2133	24.231
Diseases of the ear and mastoid process	0.0606	4.1207	1.0654	15.9368
Congenital malformations deformations and chromosomal abnormalities	0.0176	59.754	7.9289	450.318
Diseases of the musculoskeletal system and connective tissue	0.0321	35.7095	4.2936	296.989
Diseases of the skin and subcutaneous tissue	0.0296	2.9496	1.1708	7.4312
Neoplasms	0.0965	10.579	1.3832	80.9102
Neoplasms	0.0577	18.4585	2.361	144.31
Diseases of the musculoskeletal system and connective tissue	0.0364	8.9575	1.6403	48.917
Diseases of the skin and subcutaneous tissue	0.053	20.6138	2.5767	164.914
Diseases of the genitourinary system	0.0947	3.5359	0.7913	15.7994
Endocrine nutritional and metabolic diseases	0.0222	46.5768	6.2753	345.704
Neoplasms	0.0436	24.6298	3.1496	192.607
Diseases of the genitourinary system	0.085	6.6792	0.9408	47.4208
Diseases of the digestive system	0.0651	16.0594	2.0868	123.59
Diseases of the circulatory system	0.098	11.0169	1.3546	89.597
Mental and behavioural disorders	0.048	6.1818	1.434	26.6482
Diseases of the respiratory system	0.0908	3.0728	0.9051	10.4328
Diseases of the genitourinary system	0.061	8.2032	1.1554	58.2428
Symptoms signs and abnormal clinical and laboratory findings not elsewhere classified	0.0525	19.6282	2.6089	147.677
Diseases of the genitourinary system	0.0029	43.4731	6.1209	308.765
Neoplasms	0.0417	25.306	3.3064	193.684
Endocrine nutritional and metabolic diseases	0.0514	2.7124	1.0031	7.3348
Neoplasms	0.0481	23.5966	2.8379	196.201
Certain infectious and parasitic diseases	0.0206	10.3278	2.2886	46.6073
Diseases of the digestive system	0.0725	15.8422	1.8499	135.672
Endocrine nutritional and metabolic diseases	0.0124	85.5026	11.3352	644.954
Diseases of the blood and blood-forming organs and certain disorders involving the immune mechanism	0.0479	21.4895	2.8653	161.168
Diseases of the skin and subcutaneous tissue	0.0802	12.517	1.6826	93.1148
Neoplasms	0.0238	44.0094	5.8435	331.447
Diseases of the respiratory system	0.0419	6.8484	1.5451	30.3542
Neoplasms	0.0317	33.4804	4.3731	256.326
Diseases of the respiratory system	0.0816	13.6233	1.6394	113.207
Diseases of the skin and subcutaneous tissue	0.0487	21.2919	2.821	160.702
Neoplasms	0.0639	16.634	2.1277	130.04
Neoplasms	0.081	13.2595	1.6574	106.077
Certain infectious and parasitic diseases	0.009	8.7128	2.3111	32.8469
Diseases of the musculoskeletal system and connective tissue	0.049	24.7677	2.7665	221.737
Neoplasms	0.0899	11.6287	1.4877	90.897
Diseases of the skin and subcutaneous tissue	0.012	13.3567	3.0532	58.4301
Diseases of the eye and adnexa	0.0938	10.6942	1.4267	80.1613
Symptoms signs and abnormal clinical and laboratory findings not elsewhere classified	0.0818	17.3345	1.5711	191.262
Diseases of the musculoskeletal system and connective tissue	0.0248	3.4355	1.2827	9.2016
Certain infectious and parasitic diseases	0.0037	293.194	38.2422	2247.85
Diseases of the respiratory system	0.0136	87.5707	10.2074	751.283
Diseases of the respiratory system	0.0523	3.9325	1.1523	13.4203
Neoplasms	0.0154	70.711	9.0977	549.594
Congenital malformations deformations and chromosomal abnormalities	0.0284	37.0777	4.89	281.136
Diseases of the skin and subcutaneous tissue	0.0456	22.4113	3.0171	166.471
Diseases of the skin and subcutaneous tissue	0.0144	73.5066	9.7151	556.167
Diseases of the skin and subcutaneous tissue	0.0161	65.2774	8.6589	492.108
Diseases of the musculoskeletal system and connective tissue	0.0607	0
Congenital malformations deformations and chromosomal abnormalities	0.0283	36.9151	4.9047	277.841
Factors influencing health status and contact with health services	0.0034	9.4196	2.5291	35.0841
Diseases of the musculoskeletal system and connective tissue	0.07	14.4788	1.9369	108.23
Diseases of the musculoskeletal system and connective tissue	0.009	129.469	15.5169	1080.26
Diseases of the skin and subcutaneous tissue	0.0837	12.82	1.6028	102.542
Diseases of the skin and subcutaneous tissue	5.087e-05	218.956	49.7222	964.195
Neoplasms	0.0038	7.7942	2.4442	24.8549
Certain infectious and parasitic diseases	0.0643	16.5064	2.1117	129.025
Diseases of the digestive system	0.0356	32.1767	3.869	267.597
Neoplasms	0.0635	16.8984	2.1394	133.475
Diseases of the musculoskeletal system and connective tissue	0.0332	8.1351	1.7569	37.6696
Diseases of the digestive system	0.0478	23.7747	2.8595	197.673
Neoplasms	0.0471	22.5692	2.9108	174.996
Diseases of the digestive system	0.0036	25.0281	5.7503	108.934
Neoplasms	0.0748	14.9236	1.7958	124.021
Diseases of the skin and subcutaneous tissue	0.0112	4.2826	1.4859	12.3435
Certain infectious and parasitic diseases	0.0177	4.4892	1.5343	13.1354
Diseases of the skin and subcutaneous tissue	0.0303	4.2525	1.2804	14.123
Diseases of the digestive system	0.0813	13.4137	1.6493	109.091
Diseases of the skin and subcutaneous tissue	3.255e-05	310.224	62.2748	1545.39
Diseases of the skin and subcutaneous tissue	0.0434	4.1989	1.2476	14.1319
Neoplasms	0.0531	19.6299	2.5781	149.465
Neoplasms	0.0527	19.7659	2.5962	150.485
Neoplasms	0.0179	59.211	7.7975	449.623
Neoplasms	0.0787	14.1579	1.7034	117.673
Diseases of the circulatory system	0.0919	3.1201	0.8965	10.8583
Diseases of the musculoskeletal system and connective tissue	0.0702	14.4779	1.9309	108.552
Diseases of the respiratory system	0.0471	4.6019	1.1899	17.7982
Congenital malformations deformations and chromosomal abnormalities	0.0155	67.2124	9.0474	499.318
Diseases of the blood and blood-forming organs and certain disorders involving the immune mechanism	0.097	10.293	1.3772	76.9297
Diseases of the genitourinary system	0.0411	4.4645	1.272	15.6691
Diseases of the skin and subcutaneous tissue	0.0152	7.3046	1.8887	28.2512
Diseases of the musculoskeletal system and connective tissue	0.02	4.6395	1.343	16.027
Diseases of the ear and mastoid process	0.0581	3.7439	1.1027	12.7112
Diseases of the respiratory system	0.0815	14.0125	1.6364	119.99
Diseases of the digestive system	0.0161	72.0251	8.6476	599.89
Diseases of the digestive system	0.0043	26.9743	5.2298	139.127
Diseases of the skin and subcutaneous tissue	0.0274	41.1753	5.06	335.063
Diseases of the eye and adnexa	0.0992	10.3359	1.3432	79.5336
Diseases of the respiratory system	0.0186	5.5638	1.4939	20.721
Diseases of the eye and adnexa	0.0669	5.0562	1.1853	21.5683
Diseases of the genitourinary system	0.0042	12.5778	2.3035	68.678
Diseases of the eye and adnexa	0.0647	15.8205	2.1036	118.984
Endocrine nutritional and metabolic diseases	0.0182	63.6932	7.649	530.371
Neoplasms	0.0698	14.9455	1.9416	115.041
Neoplasms	0.0026	452.269	54.8154	3731.57
Diseases of the eye and adnexa	0.0915	11.1887	1.4628	85.5831
Diseases of the blood and blood-forming organs and certain disorders involving the immune mechanism	0.0714	14.3133	1.8968	108.009
Certain infectious and parasitic diseases	0.0595	18.2808	2.2849	146.258
Neoplasms	0.0705	3.4941	1.0114	12.0709
Diseases of the musculoskeletal system and connective tissue	0.007	172.777	20.0362	1489.9
Congenital malformations deformations and chromosomal abnormalities	0.0194	54.1952	7.1926	408.353
Diseases of the skin and subcutaneous tissue	0.0028	7.85	2.6701	23.0786
Diseases of the digestive system	0.0208	50.9357	6.7109	386.602
Neoplasms	0.075	2.872	0.9364	8.8088
Diseases of the digestive system	0.0954	3.757	0.8408	16.7879
Congenital malformations deformations and chromosomal abnormalities	0.0811	12.3922	1.6621	92.3953
Certain infectious and parasitic diseases	0.0308	35.9541	4.4913	287.825
Diseases of the digestive system	0.0929	4.6221	0.96	22.2529
Congenital malformations deformations and chromosomal abnormalities	0.0154	67.6208	9.0851	503.303
Diseases of the musculoskeletal system and connective tissue	0.0116	107.611	11.9771	966.853
Diseases of the skin and subcutaneous tissue	0.0257	5.2185	1.544	17.6373
Endocrine nutritional and metabolic diseases	0.0566	18.7077	2.4133	145.024
Diseases of the musculoskeletal system and connective tissue	0.0529	6.6308	1.3381	32.8591
Neoplasms	0.0129	84.0923	10.8181	653.674
Diseases of the musculoskeletal system and connective tissue	0.0369	30.9875	3.7259	257.718
Diseases of the digestive system	0.0779	13.1913	1.7334	100.388
Diseases of the skin and subcutaneous tissue	0.0385	26.7814	3.5893	199.827
Neoplasms	0.0761	2.9518	0.9257	9.4125
Neoplasms	0.0248	43.5387	5.6098	337.915
Diseases of the circulatory system	0.0329	0.2817	0.0815	0.973
Congenital malformations deformations and chromosomal abnormalities	0.029	36.0954	4.7793	272.607
Neoplasms	0.0443	23.6439	3.1059	179.994
Diseases of the digestive system	0.0617	16.8101	2.2085	127.952
Neoplasms	0.0025	434.196	57.4313	3282.63
Symptoms signs and abnormal clinical and laboratory findings not elsewhere classified	0.0582	17.707	2.3457	133.661
Neoplasms	0.0121	92.5978	11.5423	742.861
Neoplasms	0.0049	220.349	28.5104	1703.01
Endocrine nutritional and metabolic diseases	0.0376	2.7707	1.0998	6.9804
Diseases of the skin and subcutaneous tissue	0.0345	30.1734	4.0099	227.047
Diseases of the digestive system	0.0366	30.6398	3.7646	249.375
Diseases of the skin and subcutaneous tissue	0.0259	43.5001	5.3458	353.973
Diseases of the skin and subcutaneous tissue	0.0393	28.4754	3.5003	231.652
Endocrine nutritional and metabolic diseases	0.046	23.0164	2.9891	177.226
Diseases of the musculoskeletal system and connective tissue	0.0486	21.3853	2.821	162.119
Certain infectious and parasitic diseases	0.0194	5.8583	1.7254	19.8911
Diseases of the musculoskeletal system and connective tissue	0.0392	26.172	3.5231	194.425
Diseases of the respiratory system	0.0648	3.6048	1.0502	12.3727
Certain infectious and parasitic diseases	0.0009481	51.3752	11.3722	232.093
Neoplasms	0.0884	4.4078	1.0016	19.3975
Neoplasms	0.0187	58.9987	7.458	466.728
Neoplasms	0.0597	18.2246	2.278	145.8
Neoplasms	0.0197	53.3099	7.0764	401.606
Diseases of the respiratory system	0.0945	10.2159	1.4191	73.5409
Neoplasms	0.0457	1.5564	1.0148	2.387
Neoplasms	0.0797	2.5716	0.9298	7.1123
Diseases of the genitourinary system	0.0118	87.4612	11.896	643.029
Neoplasms	0.0155	66.3073	9.0029	488.359
Diseases of the genitourinary system	0.0843	11.6346	1.5987	84.6714
Certain infectious and parasitic diseases	0.0259	4.8633	1.5432	15.3262
Diseases of the nervous system	0.0454	32.2683	2.9066	358.233
Diseases of the nervous system	0.0905	10.6922	1.4846	77.0054
Diseases of the musculoskeletal system and connective tissue	0.0224	5.3321	1.6314	17.4269
Certain infectious and parasitic diseases	0.0881	10.9842	1.5266	79.0318
Diseases of the skin and subcutaneous tissue	0.093	2.854	0.9047	9.0036
Diseases of the digestive system	0.0884	11.1876	1.5198	82.3555
Neoplasms	0.0173	10.2904	2.5169	42.0728
Endocrine nutritional and metabolic diseases	0.0803	2.5306	0.9292	6.8921
Neoplasms	0.0695	14.2958	1.9544	104.569
Codes for special purposes	0.0128	0.5016	0.2872	0.8761
Diseases of the eye and adnexa	0.0421	6.2866	1.5488	25.5185
Mental and behavioural disorders	0.0773	18.5328	1.6692	205.772
Diseases of the musculoskeletal system and connective tissue	0.0943	2.0234	0.9412	4.3496
Diseases of the musculoskeletal system and connective tissue	0.0494	3.8431	1.1856	12.4574
Neoplasms	0.0147	69.5134	9.5144	507.872
Certain infectious and parasitic diseases	0.0995	18.6426	1.1629	298.85
Diseases of the nervous system	0.0204	49.6883	6.8516	360.343
Diseases of the nervous system	0.0707	13.8812	1.9191	100.403
Codes for special purposes	0.083	0
Diseases of the genitourinary system	0.0249	8.5161	2.0711	35.0167
Diseases of the respiratory system	0.0476	1.9329	1.0525	3.55
Congenital malformations deformations and chromosomal abnormalities	0.0937	10.2754	1.4315	73.7603
Symptoms signs and abnormal clinical and laboratory findings not elsewhere classified	0.0221	91.2093	5.6128	1482.17
Symptoms signs and abnormal clinical and laboratory findings not elsewhere classified	0.0288	68.7778	4.2646	1109.21
Diseases of the skin and subcutaneous tissue	0.021	48.2436	6.6389	350.577
Diseases of the musculoskeletal system and connective tissue	0.0784	2.3475	0.9144	6.0264
Diseases of the digestive system	0.0195	103	6.3529	1669.95
Diseases of the musculoskeletal system and connective tissue	0.0224	89.0282	5.5137	1437.5
Certain infectious and parasitic diseases	0.0102	12.6073	2.1037	75.5528
Neoplasms	0.0437	6.2199	1.5168	25.5053
Diseases of the circulatory system	0.0947	0.358	0.1098	1.1675
Diseases of the digestive system	0.015	135.526	8.3228	2206.88
Neoplasms	0.0297	42.233	4.627	385.483
Diseases of the nervous system	0.0069	16.6067	4.0848	67.5138
Diseases of the musculoskeletal system and connective tissue	0.0141	73.6027	9.9401	545
Diseases of the musculoskeletal system and connective tissue	0.0869	3.0213	0.9288	9.8284
Diseases of the respiratory system	0.0135	2.349	1.2405	4.4479
Neoplasms	0.0354	28.2983	3.911	204.756
Diseases of the nervous system	0.0187	54.2963	7.4478	395.831
Congenital malformations deformations and chromosomal abnormalities	0.0935	10.2958	1.4348	73.8803
Neoplasms	0.0471	21.1244	2.9207	152.786
Diseases of the eye and adnexa	0.0095	109.461	14.7949	809.854
Endocrine nutritional and metabolic diseases	0.0178	57.7241	7.829	425.607
Diseases of the genitourinary system	0.0225	2.4935	1.2067	5.1522
Diseases of the musculoskeletal system and connective tissue	0.0966	10.1473	1.3854	74.3238
Diseases of the ear and mastoid process	0.0873	0
Diseases of the digestive system	0.031	32.5453	4.4706	236.923
Diseases of the circulatory system	0.0189	9.8145	2.4023	40.0966
Diseases of the digestive system	0.0677	19.1212	1.9631	186.244
Neoplasms	0.0537	18.5283	2.5515	134.55
Diseases of the digestive system	0.0609	21.3898	2.1927	208.657
Diseases of the respiratory system	0.0656	14.9004	2.0746	107.021
Diseases of the skin and subcutaneous tissue	0.0378	0
Neoplasms	0.0466	1.4344	1.0129	2.0313
Congenital malformations deformations and chromosomal abnormalities	0.0865	11.1734	1.5572	80.1698
Neoplasms	0.039
Diseases of the nervous system	0.0294	40.9265	4.6947	356.78
Diseases of the circulatory system	0.0304	7.6635	1.8558	31.6462
Diseases of the musculoskeletal system and connective tissue	0.0853	1.9057	0.963	3.7711
Diseases of the digestive system	0.0101	102.286	13.8179	757.164
Endocrine nutritional and metabolic diseases	0.0775	12.6262	1.7452	91.3489
Symptoms signs and abnormal clinical and laboratory findings not elsewhere classified	0.0192
Diseases of the digestive system	0.0578	2.8996	1.0414	8.0732
Neoplasms	0.0235	43.2092	5.9204	315.358
Diseases of the digestive system	0.0288
Mental and behavioural disorders	0.0451	21.9473	3.0494	157.963
Neoplasms	0.0361	27.9007	3.8276	203.376
Diseases of the blood and blood-forming organs and certain disorders involving the immune mechanism	0.0292	50.9342	4.5696	567.728
Diseases of the blood and blood-forming organs and certain disorders involving the immune mechanism	0.0138	73.9438	10.1231	540.12
Endocrine nutritional and metabolic diseases	0.0465	25.4133	2.9335	220.156
Congenital malformations deformations and chromosomal abnormalities	0.0158	10.6978	2.6403	43.3437
Endocrine nutritional and metabolic diseases	0.0683	14.3087	1.9899	102.889
Diseases of the genitourinary system	0.0267	38.6436	5.2058	286.858
Congenital malformations deformations and chromosomal abnormalities	0.0858	11.2733	1.5706	80.9159
Diseases of the musculoskeletal system and connective tissue	0.0988	2.8009	0.8792	8.9236
Neoplasms	0.029	3.6179	1.3129	9.9695
Factors influencing health status and contact with health services	0.0246	41.5348	5.6454	305.58
Neoplasms	0.0453	6.0529	1.487	24.6391
Neoplasms	0.0948	3.9439	0.9692	16.0483
Diseases of the genitourinary system	0.0797	15.9915	1.6542	154.596
Diseases of the musculoskeletal system and connective tissue	0.0133	78.2029	10.549	579.743
Diseases of the blood and blood-forming organs and certain disorders involving the immune mechanism	0.0493	29.7376	2.6748	330.615
Factors influencing health status and contact with health services	0.0674	14.752	2.0172	107.881
Diseases of the circulatory system	0.0985	13.0381	1.323	128.486
Diseases of the circulatory system	0.0376	0.1559	0.0214	1.134
Neoplasms	0.0843	11.5259	1.5981	83.1272
Congenital malformations deformations and chromosomal abnormalities	0.0242	41.7544	5.7575	302.809
Neoplasms	0.0531	18.6821	2.5812	135.214
Diseases of the musculoskeletal system and connective tissue	0.0087	121.088	16.1564	907.527
Diseases of the genitourinary system	0.0124	83.0881	11.3155	610.104
Neoplasms	0.0571	17.5301	2.3946	128.331
Diseases of the musculoskeletal system and connective tissue	0.0714	14.0468	1.8993	103.885
Diseases of the digestive system	0.0033	5.2218	2.1331	12.7825
Symptoms signs and abnormal clinical and laboratory findings not elsewhere classified	0.0575	5.6055	1.2935	24.2921
Diseases of the skin and subcutaneous tissue	0.0459	21.6274	2.9967	156.086
Certain infectious and parasitic diseases	0.0555	2.8745	1.059	7.8024
Mental and behavioural disorders	0.0184	82.6143	7.3213	932.225
Endocrine nutritional and metabolic diseases	0.0684	2.7244	0.982	7.5583
Neoplasms	0.0882	11.032	1.5241	79.8563
Diseases of the digestive system	0.0392	50.1579	3.1082	809.421
Diseases of the musculoskeletal system and connective tissue	0.0451	22.4698	3.0541	165.317
Diseases of the ear and mastoid process	0.0353	28.6363	3.9181	209.293
Endocrine nutritional and metabolic diseases	0.0824	17.3708	1.5606	193.354
Certain infectious and parasitic diseases	0.0235	42.9208	5.9272	310.805
Diseases of the blood and blood-forming organs and certain disorders involving the immune mechanism	0.0484	20.4912	2.8374	147.983
Diseases of the digestive system	0.0776	12.6982	1.7422	92.5529
Diseases of the digestive system	0.0578
Diseases of the eye and adnexa	0.0917	4.03	0.9885	16.4294
Diseases of the digestive system	0.0786	12.4205	1.7203	89.6757
Certain infectious and parasitic diseases	0.0736	2.601	0.9595	7.0511
Neoplasms	0.0506	19.6479	2.7134	142.273
Neoplasms	0.0629	5.0513	1.2331	20.6918
Certain infectious and parasitic diseases	0.013	155.65	9.5675	2532.21
Diseases of the digestive system	0.033	60.0154	3.7133	969.981
Neoplasms	0.0964	10.0379	1.389	72.5396
Diseases of the digestive system	0.0263	56.7829	5.0944	632.913
Diseases of the circulatory system	0.0226	45.5176	6.171	335.738
Diseases of the skin and subcutaneous tissue	0.0548	2.9406	1.0617	8.1449
Neoplasms	0.0869	11.2158	1.5495	81.1845
Diseases of the genitourinary system	0.0542	5.46	1.3435	22.1896
Diseases of the digestive system	0.0107	6.9262	2.1646	22.1622
Diseases of the skin and subcutaneous tissue	0.0187	54.3276	7.4823	394.461
Neoplasms	0.0711	13.8652	1.9096	100.67
Diseases of the genitourinary system	0.0719	20.0076	1.8029	222.031
Certain infectious and parasitic diseases	0.0033	6.9088	2.5203	18.9385
Congenital malformations deformations and chromosomal abnormalities	0.0271	37.1079	5.1336	268.234
Diseases of the musculoskeletal system and connective tissue	0.0123	84.6877	11.4308	627.429
Endocrine nutritional and metabolic diseases	0.0675	14.5974	2.0159	105.702
Diseases of the circulatory system	0.0429	23.2105	3.2104	167.809
Diseases of the nervous system	0.0971	9.89	1.378	70.9832
Certain infectious and parasitic diseases	0.0332	4.3977	1.3965	13.8488
Congenital malformations deformations and chromosomal abnormalities	0.0714	13.6951	1.9014	98.6404
Diseases of the blood and blood-forming organs and certain disorders involving the immune mechanism	0.0536	18.3881	2.5567	132.25
Diseases of the digestive system	0.08	0
Diseases of the nervous system	0.0107	96.2179	13.0419	709.858
Neoplasms	0.0919	10.608	1.4609	77.0261
Diseases of the genitourinary system	0.0967	10.0348	1.3846	72.724
Diseases of the digestive system	0.0904	2.2689	0.8711	5.91
Diseases of the circulatory system	0.052	5.7362	1.373	23.9644
Neoplasms	0.0752	13.0729	1.8011	94.8875
Diseases of the musculoskeletal system and connective tissue	0.0592	16.7107	2.3088	120.95
Neoplasms	0.0299	33.6998	4.6438	244.556
Diseases of the musculoskeletal system and connective tissue	0.0389	26.2612	3.5483	194.362
Diseases of the musculoskeletal system and connective tissue	0.0852	11.5145	1.58	83.913
Diseases of the ear and mastoid process	0.0316	32.0755	4.3906	234.326
Neoplasms	0.0944	10.2514	1.4197	74.0253
Diseases of the musculoskeletal system and connective tissue	0.022	47.3516	6.329	354.268
Diseases of the nervous system	0.0311	32.2888	4.4615	233.68
Diseases of the genitourinary system	0.0697	20.741	1.8622	231.011
Diseases of the nervous system	0.034	7.1293	1.744	29.1437
Diseases of the musculoskeletal system and connective tissue	9.992e-05	150.149	35.3837	637.154
Symptoms signs and abnormal clinical and laboratory findings not elsewhere classified	0.0508	38.1575	2.375	613.051
Diseases of the genitourinary system	0.0925	4.0344	0.9825	16.5664
Neoplasms	0.0763	12.884	1.7744	93.5487
Symptoms signs and abnormal clinical and laboratory findings not elsewhere classified	0.0475
Neoplasms	0.0593	16.6422	2.3026	120.283
Symptoms signs and abnormal clinical and laboratory findings not elsewhere classified	0.0484	40.0791	2.494	644.078
Symptoms signs and abnormal clinical and laboratory findings not elsewhere classified	0.0208	96.0517	5.9357	1554.32
Diseases of the nervous system	0.0338	29.7006	4.1021	215.044
Neoplasms	0.0247
Diseases of the nervous system	0.007	16.5648	4.0496	67.7576
Diseases of the genitourinary system	0.0502	1.9764	1.0562	3.6983
Diseases of the digestive system	0.048	25.7222	2.8283	233.932
Diseases of the blood and blood-forming organs and certain disorders involving the immune mechanism	0.034	57.9759	3.5955	934.831
Diseases of the genitourinary system	0.0214	9.3374	1.5575	55.9771
Diseases of the circulatory system	0.0805	0.1866	0.0256	1.3625
Diseases of the digestive system	0.0547	18.3447	2.5054	134.319
Congenital malformations deformations and chromosomal abnormalities	0.0285	35.3526	4.8711	256.576
Diseases of the musculoskeletal system and connective tissue	0.0223	9.1625	2.1953	38.2415
Diseases of the digestive system	0.0222	67.5234	6.0461	754.109
Diseases of the digestive system	0.0392	30.3333	3.4958	263.202
Diseases of the eye and adnexa	0.0466	0.1711	0.0239	1.2256
Diseases of the respiratory system	0.0584	16.9896	2.3399	123.359
Neoplasms	0.0362	2.3359	1.151	4.7407
Neoplasms	0.0752
Mental and behavioural disorders	0.0929	12.3033	1.4267	106.1
Diseases of the musculoskeletal system and connective tissue	0.0876	21.411	1.3351	343.379
Diseases of the genitourinary system	0.0302	2.1947	1.1331	4.251
Diseases of the genitourinary system	0.0268	37.5626	5.192	271.757
Neoplasms	0.0239	53.0929	5.7874	487.07
Symptoms signs and abnormal clinical and laboratory findings not elsewhere classified	0.046	6.2311	1.4704	26.4055
Diseases of the musculoskeletal system and connective tissue	0.0725	13.6596	1.8691	99.8243
Diseases of the nervous system	0.0888	10.8637	1.5142	77.9415
Certain infectious and parasitic diseases	0.0354	6.9115	1.7072	27.9802
Congenital malformations deformations and chromosomal abnormalities	0.0748	4.523	1.1156	18.338
Diseases of the musculoskeletal system and connective tissue	0.0627	15.7219	2.1732	113.739
Endocrine nutritional and metabolic diseases	0.0999	0.4874	0.2104	1.1289
Diseases of the nervous system	0.0114	90.8509	12.3268	669.589
Certain infectious and parasitic diseases	0.0321	2.2582	1.1012	4.6309
Certain infectious and parasitic diseases	0.0325	31.1149	4.2692	226.775
Diseases of the eye and adnexa	0.0174	58.4107	8.0206	425.38
Diseases of the eye and adnexa	0.0129	6.3685	2.0178	20.0995
Certain infectious and parasitic diseases	0.0274	4.7448	1.5088	14.9216
Neoplasms	0.052	2.9557	1.082	8.0738
Diseases of the blood and blood-forming organs and certain disorders involving the immune mechanism	0.0732	4.5981	1.1293	18.7213
Neoplasms	0.0173	58.7404	8.0567	428.268
Symptoms signs and abnormal clinical and laboratory findings not elsewhere classified	0.0703	13.9584	1.9325	100.822
Diseases of the circulatory system	0.0757	13.0666	1.7895	95.4121
Symptoms signs and abnormal clinical and laboratory findings not elsewhere classified	0.0166	0.4593	0.2452	0.8602
Neoplasms	0.0291	34.6212	4.7667	251.456
Endocrine nutritional and metabolic diseases	0.0862	6.6356	0.9325	47.2184
Neoplasms	0.0481	20.744	2.8579	150.568
Diseases of the nervous system	0.0014	38.511	9.4243	157.369
Certain infectious and parasitic diseases	0.0539	18.3402	2.5424	132.301
Congenital malformations deformations and chromosomal abnormalities	0.0895	10.8041	1.5016	77.7334
Diseases of the musculoskeletal system and connective tissue	0.0012	15.3423	4.7448	49.6092
Diseases of the ear and mastoid process	0.0323	2.9433	1.1946	7.2517
Diseases of the genitourinary system	0.0816	15.6128	1.6132	151.103
Diseases of the nervous system	0.0476	3.8096	1.2058	12.036
Endocrine nutritional and metabolic diseases	0.0295	17.5344	1.5861	193.838
Diseases of the circulatory system	0.0142	0
Certain infectious and parasitic diseases	0.0092	14.4091	3.5252	58.8971
Neoplasms	0.0897	4.0921	1.0019	16.7141
Diseases of the respiratory system	0.0859	2.1446	0.9722	4.731
Diseases of the respiratory system	0.0386	26.3184	3.5818	193.382
Diseases of the circulatory system	0.0795	15.1389	1.6736	136.946
Diseases of the nervous system	0.0358	41.3438	3.7173	459.823
Diseases of the circulatory system	0.0114	90.6316	12.3249	666.461
Endocrine nutritional and metabolic diseases	0.0548	18.0785	2.5002	130.722
Diseases of the eye and adnexa	0.0205	49.6223	6.8117	361.49
Certain infectious and parasitic diseases	0.0656	3.3491	1.0533	10.649
Diseases of the respiratory system	0.0526	19.0303	2.6035	139.102
Diseases of the nervous system	0.0089	14.6147	3.5912	59.4756
Diseases of the nervous system	0.0298	33.642	4.6598	242.882
Neoplasms	0.0199
Diseases of the nervous system	0.0561	23.1359	2.3865	224.291
Neoplasms	0.0413	2.7691	1.1136	6.8858
Certain infectious and parasitic diseases	0.0054	1.8223	1.206	2.7535
Certain infectious and parasitic diseases	0.0489	9.1694	0.9532	88.2024
Diseases of the nervous system	4.969e-05	211.587	50.2069	891.691
Diseases of the genitourinary system	0.0251	2.2269	1.1253	4.407
Symptoms signs and abnormal clinical and laboratory findings not elsewhere classified	0.047	2.1952	1.0284	4.6857
Diseases of the eye and adnexa	0.0729	3.2012	1.0064	10.1823
Diseases of the circulatory system	0.0274	37.4971	5.066	277.544
Neoplasms	0.074	4.5701	1.1222	18.6113
Diseases of the digestive system	0.0845	3.0529	0.9409	9.9056
Certain infectious and parasitic diseases	0.0485	20.4663	2.8353	147.733
Symptoms signs and abnormal clinical and laboratory findings not elsewhere classified	0.037	53.0571	3.2963	854.011
Diseases of the respiratory system	0.0428	34.3553	3.093	381.597
Diseases of the genitourinary system	0.0729	13.4642	1.8611	97.4045
Diseases of the respiratory system	0.0957	10.2055	1.3985	74.4761
Neoplasms	0.0176	4.2045	1.5365	11.5057
Diseases of the musculoskeletal system and connective tissue	0.0013	15.2511	4.6917	49.5753
Diseases of the genitourinary system	0.0597	16.586	2.2858	120.351
Diseases of the nervous system	0.0309	32.4763	4.482	235.324
Diseases of the musculoskeletal system and connective tissue	0.0564	2.3565	0.9927	5.5943
Diseases of the digestive system	0.0851	4.2831	1.0315	17.784
Diseases of the musculoskeletal system and connective tissue	0.0792	12.2811	1.7061	88.4018
Endocrine nutritional and metabolic diseases	0.0712	13.7093	1.9059	98.6127
Diseases of the genitourinary system	0.0211	48.2673	6.604	352.776
Certain infectious and parasitic diseases	0.0291	34.5477	4.7657	250.445
Diseases of the nervous system	0.0918	13.7635	1.4232	133.1
Neoplasms	0.0836	2.1828	1.0019	4.7558
Neoplasms	0.0937	2.8354	0.902	8.9133
Diseases of the eye and adnexa	0.0093	2.2351	1.2553	3.9796
Diseases of the nervous system	0.0355	37.2344	3.8216	362.776
Diseases of the circulatory system	0.0577	17.2001	2.3704	124.81
Diseases of the nervous system	0.0817	3.0305	0.958	9.5868
Diseases of the genitourinary system	0.0673	14.6429	2.0202	106.135
Diseases of the genitourinary system	0.0577	22.6103	2.321	220.264
Diseases of the nervous system	0.0615	18.9924	2.1998	163.973
Neoplasms	0.0735	13.3231	1.8437	96.2762
Diseases of the eye and adnexa	0.0645	22.3878	2.0194	248.205
Neoplasms	0.0284	7.8014	1.9274	31.5776
Diseases of the ear and mastoid process	0.046	5.9707	1.4743	24.1812
Neoplasms	0.0227	44.7046	6.1264	326.214
Diseases of the nervous system	0.0402	24.8212	3.4328	179.47
Endocrine nutritional and metabolic diseases	0.0922	12.3766	1.4374	106.567
Congenital malformations deformations and chromosomal abnormalities	0.0159	10.677	2.6363	43.241
Certain infectious and parasitic diseases	0.0005222	3.9397	2.0149	7.7033
Diseases of the musculoskeletal system and connective tissue	0.0306	33.2189	4.5329	243.441
Neoplasms	0.0318	31.643	4.3628	229.504
Neoplasms	0.002	31.8451	7.7306	131.181
Diseases of the skin and subcutaneous tissue	0.045	2.0839	1.0946	3.9674
Diseases of the digestive system	0.0106	98.4107	13.222	732.467
Neoplasms	0.0745	13.136	1.8179	94.9223
Mental and behavioural disorders	0.0212	57.3771	6.5344	503.819
Diseases of the skin and subcutaneous tissue	0.0194	52.3008	7.1851	380.703
Certain infectious and parasitic diseases	0.0138	74.2173	10.1623	542.024
Diseases of the digestive system	0.048	25.7222	2.8283	233.932
Diseases of the digestive system	0.04	25.0196	3.4532	181.278
Neoplasms	0.0783	3.1165	0.9751	9.9609
Endocrine nutritional and metabolic diseases	0.0194	52.6689	7.1753	386.606
Symptoms signs and abnormal clinical and laboratory findings not elsewhere classified	0.0287	4.9566	1.4771	16.6321
Endocrine nutritional and metabolic diseases	0.0448	7.972	1.4565	43.6341
Neoplasms	0.0057	4.8213	1.8847	12.3337
Symptoms signs and abnormal clinical and laboratory findings not elsewhere classified	0.0828	22.7388	1.418	364.629
Certain infectious and parasitic diseases	0.021	48.3175	6.6466	351.247
Neoplasms	0.0534	22.9414	2.5362	207.514
Diseases of the respiratory system	0.0234	43.2015	5.9626	313.015
Diseases of the respiratory system	0.0957	10.1804	1.3984	74.1118
Neoplasms	0.0964	10.0172	1.3881	72.2896
Diseases of the musculoskeletal system and connective tissue	0.0674	14.7205	2.0183	107.366
Diseases of the skin and subcutaneous tissue	0.0843	15.0579	1.5582	145.518
Congenital malformations deformations and chromosomal abnormalities	0.0942	10.2039	1.4225	73.1943
Certain infectious and parasitic diseases	0.0344	2.1205	1.0923	4.1166
Diseases of the digestive system	0.0242	82.8696	5.1049	1345.24
Neoplasms	0.0005654	60.6773	14.7373	249.825
Diseases of the eye and adnexa	0.0805	14.2978	1.6595	123.186
Diseases of the eye and adnexa	0.0798	15.0217	1.6672	135.347
Diseases of the circulatory system	0.0487	20.5168	2.8233	149.095
Diseases of the circulatory system	0.0856	15.2111	1.5374	150.501
Certain infectious and parasitic diseases	0.0051	6.0064	2.2182	16.2638
Diseases of the respiratory system	0.0993	9.665	1.3461	69.3938
Certain infectious and parasitic diseases	0.0044	3.6743	1.6853	8.0107
Neoplasms	0.0819	11.9787	1.6474	87.0999
Diseases of the circulatory system	0.019	9.8265	2.3923	40.3629
Mental and behavioural disorders	0.0945	19.7189	1.2297	316.195
Neoplasms	0.0757	12.9607	1.7898	93.8536
Diseases of the genitourinary system	0.0668	14.7534	2.0354	106.939
Symptoms signs and abnormal clinical and laboratory findings not elsewhere classified	0.0109	30.707	2.7767	339.578
Certain infectious and parasitic diseases	0.0436	3.1606	1.1483	8.6996
Diseases of the digestive system	0.0332	59.5625	3.6847	962.826
Diseases of the digestive system	0.0964	10.0223	1.3891	72.3124
Diseases of the skin and subcutaneous tissue	0.0778	12.5088	1.7377	90.0432
Diseases of the skin and subcutaneous tissue	0.0806	12.0594	1.6752	86.8141
Neoplasms	0.0872	11.1463	1.5435	80.4912
Factors influencing health status and contact with health services	0.0112	2.9441	1.3564	6.3904
Congenital malformations deformations and chromosomal abnormalities	0.0819	11.8385	1.6475	85.0697
Diseases of the nervous system	0.0762	3.106	0.9881	9.7632
Certain infectious and parasitic diseases	0.0709	13.8972	1.9152	100.844
Neoplasms	0.0528	18.7288	2.5946	135.19
Diseases of the genitourinary system	0.032
Diseases of the musculoskeletal system and connective tissue	0.0541	18.4913	2.5328	134.999
Diseases of the skin and subcutaneous tissue	0.0014	38.1812	9.3282	156.28
Neoplasms	0.0148	2.5056	1.2514	5.0169
Diseases of the respiratory system	0.0995	9.6654	1.3433	69.5476
Neoplasms	0.08	12.3381	1.6876	90.2051
Neoplasms	0.0604	2.8315	1.0264	7.8112
Certain infectious and parasitic diseases	0.0527	1.9433	1.0263	3.6797
Diseases of the genitourinary system	0.0777	16.4123	1.6974	158.687
Diseases of the nervous system	0.0752	12.9796	1.8019	93.4934
Diseases of the digestive system	0.0242
Diseases of the digestive system	0.0174	10.4472	2.5135	43.4239
Neoplasms	0.0457	6.0866	1.4795	25.0395
Diseases of the skin and subcutaneous tissue	0.0852	11.445	1.5814	82.8312
Diseases of the respiratory system	0.0759	1.896	0.9464	3.7986
Diseases of the musculoskeletal system and connective tissue	0.0193	53.5926	7.2329	397.099
Diseases of the circulatory system	0.0714	16.6267	1.8851	146.65
Neoplasms	0.0637	15.4746	2.1403	111.883
Diseases of the circulatory system	0.0572	17.2494	2.3918	124.401
Mental and behavioural disorders	0.0357	55.1975	3.4225	890.224
Diseases of the ear and mastoid process	0.029	34.6118	4.7795	250.651
Symptoms signs and abnormal clinical and laboratory findings not elsewhere classified	0.0414	0.1507	0.0203	1.1207
Neoplasms	0.0557
Diseases of the musculoskeletal system and connective tissue	0.0588	16.993	2.3215	124.385
Neoplasms	0.0448	22.2011	3.0713	160.481
Diseases of the digestive system	0.0921	4.0035	0.9868	16.2433
Symptoms signs and abnormal clinical and laboratory findings not elsewhere classified	0.0269	39.0924	5.163	295.994
Diseases of the musculoskeletal system and connective tissue	0.0845	22.2311	1.3865	356.464
Neoplasms	0.0115	4.8155	1.7534	13.225
Neoplasms	0.0651
Diseases of the genitourinary system	0.0575	17.1316	2.3784	123.401
Symptoms signs and abnormal clinical and laboratory findings not elsewhere classified	0.0748	3.4052	0.9852	11.7697
Neoplasms	0.0793	2.5763	0.9315	7.1252
Symptoms signs and abnormal clinical and laboratory findings not elsewhere classified	0.0706	0.1896	0.0256	1.4014
Endocrine nutritional and metabolic diseases	0.0928	10.4107	1.4453	74.9908
Diseases of the circulatory system	0.0103	100.449	13.6483	739.282
Certain infectious and parasitic diseases	0.0253	4.8994	1.5553	15.4339
Diseases of the digestive system	0.0302	0.1543	0.0214	1.1103
Diseases of the respiratory system	0.0899	15.7289	1.4215	174.045
Diseases of the musculoskeletal system and connective tissue	0.0146	70.8252	9.5718	524.061
Diseases of the genitourinary system	0.0808	15.7848	1.6307	152.791
Certain infectious and parasitic diseases	0.0364	27.4308	3.7947	198.288
Certain infectious and parasitic diseases	0.0116	17.2931	1.7968	166.438
Diseases of the skin and subcutaneous tissue	0.0017	35.1117	8.5043	144.965
Diseases of the musculoskeletal system and connective tissue	0.0166	61.4054	8.4112	448.288
Neoplasms	0.0753	3.1504	0.9922	10.0035
Neoplasms	0.0206	9.3896	2.2905	38.4914
Neoplasms	0.0722	4.6257	1.1385	18.7941
Endocrine nutritional and metabolic diseases	0.0095	18.738	1.9456	180.462
Neoplasms	0.0844	4.275	1.0377	17.612
Neoplasms	0.0037	23.1378	5.6592	94.5993
Neoplasms	0.0534	5.6658	1.3528	23.7293
Neoplasms	0.0492	3.0203	1.1022	8.276
Diseases of the respiratory system	0.0681	14.4839	1.996	105.103
Diseases of the genitourinary system	0.021	48.167	6.6266	350.112
Diseases of the skin and subcutaneous tissue	0.0999	12.555	1.3003	121.222
Endocrine nutritional and metabolic diseases	0.1	12.7778	1.3019	125.407
Congenital malformations deformations and chromosomal abnormalities	0.0815	11.8887	1.6566	85.3188
Diseases of the nervous system	0.0884	13.723	1.4974	125.764
Neoplasms	0.0535	18.4542	2.5601	133.027
Diseases of the skin and subcutaneous tissue	0.0535	18.4447	2.5611	132.834
Diseases of the circulatory system	0.053	0
Neoplasms	0.0121
Factors influencing health status and contact with health services	0.0162	63.852	8.6354	472.135
Neoplasms	0.0759	12.8935	1.7834	93.2164
Diseases of the digestive system	0.0925	20.2204	1.2598	324.556
Diseases of the digestive system	0.0927	1.8395	0.9662	3.5021
Diseases of the ear and mastoid process	0.0974	3.8633	0.954	15.6443
Diseases of the nervous system	0.0572	22.6952	2.3414	219.984
Diseases of the digestive system	0.029	34.7773	4.7868	252.663
Symptoms signs and abnormal clinical and laboratory findings not elsewhere classified	0.0673
Diseases of the digestive system	0.0027	5.7216	2.2623	14.4703
Diseases of the skin and subcutaneous tissue	0.055	1.9052	1.0233	3.5473
Neoplasms	0.0366	6.8717	1.6751	28.1902
Diseases of the digestive system	0.0289	3.6874	1.3137	10.35
Diseases of the skin and subcutaneous tissue	0.0191	66.6103	7.2557	611.51
Diseases of the eye and adnexa	0.0839	0.4059	0.1495	1.1018
Diseases of the genitourinary system	0.0069	2.6878	1.3869	5.2092
Diseases of the genitourinary system	0.0569
Diseases of the circulatory system	0.0508	24.3029	2.6705	221.164
Endocrine nutritional and metabolic diseases	0.0403	37.1447	3.2972	418.455
Diseases of the digestive system	0.0221	5.3199	1.6409	17.2472
Diseases of the circulatory system	0.0825	14.2229	1.6193	124.922
Diseases of the circulatory system	0.067	0.1799	0.0251	1.2913
Diseases of the eye and adnexa	0.0819	11.8903	1.6483	85.7717
Congenital malformations deformations and chromosomal abnormalities	0.0273	36.7966	5.0923	265.888
Diseases of the genitourinary system	0.0226	8.8451	2.1826	35.8448
Diseases of the digestive system	0.0036	24.0747	5.7733	100.391
Diseases of the nervous system	0.0107	96.6428	13.1211	711.815
Diseases of the digestive system	0.0927	4.0861	0.9797	17.0414
Diseases of the nervous system	0.0514	29.0303	2.5684	328.12
Certain infectious and parasitic diseases	0.028	3.667	1.3284	10.1229
Diseases of the blood and blood-forming organs and certain disorders involving the immune mechanism	0.0129	118.897	10.5301	1342.48
Factors influencing health status and contact with health services	0.1	1.5909	0.9312	2.718
Diseases of the musculoskeletal system and connective tissue	0.03
Diseases of the genitourinary system	0.0147	2.5626	1.2709	5.1671
Neoplasms	0.0124	83.2994	11.2573	616.38
Diseases of the digestive system	0.0662	4.98	1.1954	20.7465
Diseases of the genitourinary system	0.0565	17.4949	2.4223	126.355
Neoplasms	0.0557
Diseases of the digestive system	0.0302	3.1842	1.2145	8.3482
Neoplasms	0.0428	23.3446	3.2228	169.1
Diseases of the musculoskeletal system and connective tissue	0.0468	21.4499	2.9358	156.718
Certain infectious and parasitic diseases	0.0935	0
Certain infectious and parasitic diseases	0.0506	5.7379	1.3956	23.5908
Endocrine nutritional and metabolic diseases	0.0421	0.6132	0.3828	0.9823
Neoplasms	0.0703	2.0258	0.9741	4.2131
Factors influencing health status and contact with health services	0.0842	11.6887	1.5995	85.4202
Diseases of the nervous system	0.087	0.1863	0.0257	1.3521
Diseases of the circulatory system	0.0304	33.1364	4.563	240.633
Diseases of the musculoskeletal system and connective tissue	0.0566	17.8141	2.4145	131.429
Diseases of the musculoskeletal system and connective tissue	0.0005739	62.2065	14.6547	264.056
Certain infectious and parasitic diseases	0.0847	14.4141	1.567	132.588
Neoplasms	0.0326	30.7682	4.2536	222.56
Diseases of the genitourinary system	0.0135	11.8244	2.8753	48.6266
Diseases of the circulatory system	0.0794	14.6056	1.6847	126.623
Diseases of the genitourinary system	0.0541	18.3552	2.53	133.165
Neoplasms	0.0379	6.6843	1.6419	27.2123
Neoplasms	0.0151	2.0594	1.1772	3.6025
Diseases of the genitourinary system	0.0815	2.3311	0.9021	6.0239
Diseases of the genitourinary system	0.0638
Diseases of the digestive system	0.0966	19.2421	1.2008	308.355
Diseases of the musculoskeletal system and connective tissue	0.0983	0.5217	0.2483	1.0958
Diseases of the circulatory system	0.0345	0
Neoplasms	0.0582	16.9662	2.3481	122.591
Diseases of the respiratory system	0.0223	45.3889	6.2608	329.059
Congenital malformations deformations and chromosomal abnormalities	0.0808	11.9945	1.6707	86.1094
Diseases of the genitourinary system	0.044	6.8313	1.1394	40.9567
Diseases of the musculoskeletal system and connective tissue	0.0676	14.8388	2.012	109.436
Neoplasms	0.0399
Diseases of the eye and adnexa	0.0251	40.5173	5.5399	296.333
Diseases of the musculoskeletal system and connective tissue	0.0121	85.8423	11.6069	634.873
Neoplasms	0.0114	90.7853	12.3171	669.151
Certain infectious and parasitic diseases	0.0474	21.0658	2.8979	153.132
Diseases of the musculoskeletal system and connective tissue	0.0731	2.3685	0.9368	5.9882
Neoplasms	0.0931	4.0326	0.9788	16.6144
Neoplasms	0.064	15.4138	2.1283	111.631
Neoplasms	0.0803	12.1494	1.6828	87.7145
Diseases of the digestive system	0.015	3.4316	1.3847	8.5047
Diseases of the musculoskeletal system and connective tissue	0.0264	38.6983	5.2732	283.996
Neoplasms	0.0399
Neoplasms	0.0292	34.6454	4.7465	252.883
Diseases of the musculoskeletal system and connective tissue	0.0647	15.2105	2.1063	109.841
Symptoms signs and abnormal clinical and laboratory findings not elsewhere classified	0.0117	174.094	10.6551	2844.51
Neoplasms	0.0081	2.2282	1.2738	3.8979
Neoplasms	0.0067	17.1374	4.17	70.4299
Diseases of the nervous system	0.0001305	128.702	30.889	536.253
Diseases of the musculoskeletal system and connective tissue	0.0002568	13.7674	5.0691	37.3918
Certain infectious and parasitic diseases	0.0482	20.6248	2.8513	149.189
Neoplasms	0.0446
Diseases of the circulatory system	0.0597	2.2444	0.982	5.1299
Mental and behavioural disorders	0.0752	4.5058	1.1123	18.2523
Diseases of the eye and adnexa	0.0485	5.8528	1.4306	23.9444
Diseases of the musculoskeletal system and connective tissue	0.0439	44.419	2.7596	714.989
Symptoms signs and abnormal clinical and laboratory findings not elsewhere classified	0.0312
Symptoms signs and abnormal clinical and laboratory findings not elsewhere classified	0.0958	6.1831	0.7221	52.9451
Neoplasms	0.0571	17.2275	2.397	123.815
Symptoms signs and abnormal clinical and laboratory findings not elsewhere classified	0.0546	0
Endocrine nutritional and metabolic diseases	0.0448	1.878	1.0545	3.3445
Certain infectious and parasitic diseases	0.0242	50.18	5.7328	439.232
Neoplasms	0.0381	2.8496	1.1387	7.1308
Diseases of the digestive system	0.0167	3.1102	1.3473	7.1797
Factors influencing health status and contact with health services	0.0866	4.2572	1.0208	17.7539
Diseases of the musculoskeletal system and connective tissue	0.0663
Diseases of the digestive system	0.09	10.8741	1.4926	79.2225
Neoplasms	0.0263	8.1803	2.0083	33.3194
Diseases of the eye and adnexa	0.009	2.2025	1.2608	3.8475
Neoplasms	0.0133	76.8013	10.5127	561.077
Neoplasms	0.0617	16.101	2.2126	117.165
Neoplasms	0.023	44.0605	6.0452	321.135
Neoplasms	0.0172	59.6119	8.1112	438.109
Diseases of the musculoskeletal system and connective tissue	0.0743	13.1412	1.8252	94.6169
Neoplasms	0.0222
Diseases of the nervous system	0.0825	13.9529	1.6177	120.347
Neoplasms	0.0685	14.4075	1.985	104.572
Certain infectious and parasitic diseases	0.0122	2.7884	1.3321	5.8365
Certain infectious and parasitic diseases	0.0248	19.3354	1.7508	213.537
Diseases of the skin and subcutaneous tissue	0.0333	0
Neoplasms	0.0509	2.9964	1.0898	8.2391
Factors influencing health status and contact with health services	0.0865	16.4806	1.4824	183.218
Diseases of the musculoskeletal system and connective tissue	0.0777	12.5811	1.7404	90.9464
Certain infectious and parasitic diseases	0.0016	3.2863	1.7184	6.285
Diseases of the musculoskeletal system and connective tissue	0.0013	14.5518	4.6165	45.8686
Symptoms signs and abnormal clinical and laboratory findings not elsewhere classified	0.0336	10.9274	1.1358	105.135
Neoplasms	0.0301	33.6184	4.6088	245.228
Certain infectious and parasitic diseases	0.0563	17.6621	2.4318	128.28
Symptoms signs and abnormal clinical and laboratory findings not elsewhere classified	0.0552	3.6126	1.1333	11.5157
Certain infectious and parasitic diseases	0.025	8.433	2.0632	34.4679
Symptoms signs and abnormal clinical and laboratory findings not elsewhere classified	0.0423	24.1349	3.2585	178.761
Neoplasms	0.0227	2.8934	1.2527	6.6828
Diseases of the nervous system	0.0695	14.088	1.9541	101.565
Diseases of the musculoskeletal system and connective tissue	0.0002696	14.1752	5.0366	39.8951
Neoplasms	0.0789
Diseases of the ear and mastoid process	0.0805	0.6924	0.4665	1.0278
Neoplasms	0.0967	9.9568	1.3839	71.6351
Diseases of the musculoskeletal system and connective tissue	0.0549	18.129	2.4934	131.814
Diseases of the genitourinary system	0.0893	1.5296	0.9664	2.4211
Diseases of the genitourinary system	0.0417	24.1324	3.3047	176.227
Diseases of the digestive system	0.0438	3.9217	1.2487	12.3171
Diseases of the musculoskeletal system and connective tissue	0.054	18.4647	2.5387	134.299
Neoplasms	0.0684	14.4024	1.9886	104.308
Diseases of the skin and subcutaneous tissue	0.0701	4.679	1.1594	18.8825
Diseases of the musculoskeletal system and connective tissue	0.0811	23.4048	1.4513	377.431
Diseases of the digestive system	0.0471	3.7916	1.2122	11.8592
Neoplasms	0.061	19.5	2.2187	171.384
Diseases of the circulatory system	0.0652	3.3063	1.0574	10.3379
Diseases of the nervous system	0.0372	2.7811	1.1491	6.7311
Neoplasms	0.0048	6.084	2.2671	16.3271
Endocrine nutritional and metabolic diseases	0.0316	3.4371	1.2784	9.2409
Diseases of the musculoskeletal system and connective tissue	0.0559	17.8053	2.4496	129.42
Diseases of the circulatory system	0.0397	25.5258	3.4725	187.638
Diseases of the blood and blood-forming organs and certain disorders involving the immune mechanism	0.0791	4.3607	1.0803	17.6022
Diseases of the genitourinary system	0.0862	1.4721	0.9502	2.2808
Diseases of the digestive system	0.047	1.3052	1.0088	1.6885
Diseases of the nervous system	0.0452	22.1927	3.044	161.8
Diseases of the genitourinary system	0.0616	5.0801	1.2489	20.6637
Diseases of the musculoskeletal system and connective tissue	0.05	20.0264	2.7458	146.063
Diseases of the digestive system	0.0946	10.2167	1.4167	73.6797
Diseases of the respiratory system	0.0943	10.2349	1.4216	73.6895
Certain infectious and parasitic diseases	0.0512	5.5938	1.3878	22.5463
Neoplasms	0.017	3.4345	1.4194	8.3103
Neoplasms	0.0743	3.3956	0.9097	12.6747
Diseases of the musculoskeletal system and connective tissue	0.0912	2.4009	0.8881	6.4912
Diseases of the digestive system	0.0456	6.021	1.4809	24.4804
Neoplasms	0.0441	1.8687	1.0476	3.3333
Endocrine nutritional and metabolic diseases	0.0199	2.0087	1.1718	3.4432
Diseases of the circulatory system	0.0419	4.0064	1.2715	12.6246
Symptoms signs and abnormal clinical and laboratory findings not elsewhere classified	0.0238	8.7022	2.1223	35.682
Diseases of the respiratory system	0.0871	1.6767	0.9448	2.9755
Diseases of the eye and adnexa	0.0671	2.3453	0.9675	5.6854
Endocrine nutritional and metabolic diseases	0.0863	2.9218	0.9366	9.115
Diseases of the circulatory system	0.098	9.8417	1.3654	70.9395
Diseases of the blood and blood-forming organs and certain disorders involving the immune mechanism	0.0857	1.8609	0.9233	3.7504
Mental and behavioural disorders	0.0847	1.618	0.9431	2.776
Diseases of the respiratory system	0.0831	1.2378	0.9793	1.5644
Diseases of the musculoskeletal system and connective tissue	0.0255	2.5259	1.1805	5.4049
Diseases of the musculoskeletal system and connective tissue	0.0318	63.4194	3.8779	1037.16
Diseases of the musculoskeletal system and connective tissue	0.0513	23.0508	2.6548	200.146
Diseases of the digestive system	0.0398	49.6538	3.0638	804.721
Endocrine nutritional and metabolic diseases	0.088	2.4215	0.9005	6.5115
Neoplasms	0.0817	4.6881	1.0494	20.9431
Neoplasms	0.0751	25.4231	1.5755	410.237
Diseases of the circulatory system	0.0551	3.5525	1.136	11.1098
Neoplasms	0.0826	14.1064	1.6166	123.09
Neoplasms	0.0164	10.4947	2.5896	42.5313
Neoplasms	0.0098	7.0176	2.2403	21.9819
Diseases of the skin and subcutaneous tissue	0.0828	2.4751	0.9205	6.6552
Diseases of the musculoskeletal system and connective tissue	0.0558	34.9153	2.1576	565.007
Diseases of the musculoskeletal system and connective tissue	0.082	1.566	0.9492	2.5835
Diseases of the nervous system	0.0711	13.785	1.9093	99.5277
Symptoms signs and abnormal clinical and laboratory findings not elsewhere classified	0.0808	2.2519	0.9111	5.566
Diseases of the eye and adnexa	0.087	4.1114	1.0216	16.5457
Endocrine nutritional and metabolic diseases	0.045	22.2795	3.0553	162.463
Diseases of the digestive system	0.0017	1.8822	1.2847	2.7574
Diseases of the respiratory system	0.0536	1.4165	0.9974	2.0115
Neoplasms	0.0516	19.284	2.6566	139.983
Diseases of the circulatory system	0.0583	25.1083	2.246	280.693
Neoplasms	0.0987	9.7584	1.3546	70.2995
Diseases of the digestive system	0.0233	8.6681	2.1431	35.0584
Diseases of the digestive system	0.0971	1.5022	0.9483	2.3799
Diseases of the musculoskeletal system and connective tissue	0.017	11.2607	2.541	49.9027
Diseases of the nervous system	0.0134	1.4925	1.1006	2.0239
Neoplasms	0.0245	51.6181	5.6305	473.215
Symptoms signs and abnormal clinical and laboratory findings not elsewhere classified	0.0859	2.1421	0.977	4.6966
Neoplasms	0.0712	13.7774	1.9064	99.5684
Neoplasms	0.0224	3.199	1.32	7.7527
Neoplasms	0.0146	15.043	2.7209	83.1669
Neoplasms	0.0731	13.3916	1.8558	96.6354
Diseases of the skin and subcutaneous tissue	0.0189
Neoplasms	0.0228	3.1856	1.3144	7.7205
Symptoms signs and abnormal clinical and laboratory findings not elsewhere classified	0.0715	13.7073	1.8975	99.0202
Diseases of the skin and subcutaneous tissue	0.0394	3.1876	1.189	8.5456
Diseases of the respiratory system	0.0692	3.2179	1.0314	10.04
Diseases of the circulatory system	0.0898	11.6538	1.493	90.9638
Diseases of the circulatory system	0.0404	2.7153	1.1221	6.5708
Diseases of the musculoskeletal system and connective tissue	0.0211	2.454	1.1975	5.0288
Diseases of the circulatory system	0.0967	3.888	0.9584	15.7732
Diseases of the genitourinary system	0.0249	11.3231	2.0367	62.9496
Diseases of the genitourinary system	0.0873	1.3527	0.9557	1.9145
Diseases of the respiratory system	0.0132	1.2897	1.0566	1.5742
Diseases of the musculoskeletal system and connective tissue	0.0952	5.0612	0.9255	27.6774
Diseases of the circulatory system	0.056	1.5604	0.9928	2.4527
Diseases of the eye and adnexa	0.0366	27.7081	3.7806	203.072
Diseases of the musculoskeletal system and connective tissue	0.0692	14.1902	1.9631	102.572
Diseases of the musculoskeletal system and connective tissue	0.0045	20.9915	5.1295	85.9032
Certain infectious and parasitic diseases	0.0009332	47.5004	11.4365	197.288
Diseases of the nervous system	0.0641	17.6968	2.1099	148.435
Diseases of the digestive system	0.0109	2.4509	1.289	4.6602
Diseases of the musculoskeletal system and connective tissue	0.0888
Diseases of the musculoskeletal system and connective tissue	0.0308	33.2365	4.5048	245.218
Diseases of the genitourinary system	0.0392	8.0476	1.5925	40.6675
Diseases of the genitourinary system	0.0584	1.4384	1.006	2.0566
Neoplasms	0.0522	2.5284	1.0423	6.1335
Diseases of the musculoskeletal system and connective tissue	0.051	5.6424	1.3912	22.8844
Diseases of the digestive system	0.1	9.6191	1.3358	69.2698
Diseases of the respiratory system	0.028	7.8375	1.9432	31.6107
Diseases of the digestive system	0.0617	5.4784	1.2396	24.2127
Diseases of the nervous system	0.0034	24.0874	5.8922	98.4696
Diseases of the respiratory system	0.0519	5.5642	1.3772	22.4806
Diseases of the skin and subcutaneous tissue	0.0909	2.0625	0.9697	4.387
Diseases of the digestive system	0.0555	7.5887	1.2659	45.4932
Endocrine nutritional and metabolic diseases	0.0654	15.0945	2.0805	109.516
Endocrine nutritional and metabolic diseases	0.0613	16.1335	2.2266	116.9
Diseases of the musculoskeletal system and connective tissue	0.0216	9.0913	2.2325	37.0221
Diseases of the digestive system	0.0944	10.2146	1.42	73.4793
Diseases of the circulatory system	0.0095	2.1688	1.2501	3.7627
Symptoms signs and abnormal clinical and laboratory findings not elsewhere classified	0.0708	1.7301	0.9811	3.0509
Diseases of the musculoskeletal system and connective tissue	0.0919	4.9585	0.9561	25.7144
Diseases of the skin and subcutaneous tissue	0.0094	1.8462	1.2061	2.8261
Endocrine nutritional and metabolic diseases	0.0119	3.2718	1.4549	7.3577
Neoplasms	0.0546	22.3886	2.4758	202.461
Diseases of the digestive system	0.0352	28.8085	3.9288	211.244
Symptoms signs and abnormal clinical and laboratory findings not elsewhere classified	0.0698	1.4213	0.9847	2.0516
Endocrine nutritional and metabolic diseases	0.0298	7.5888	1.8754	30.7078
Endocrine nutritional and metabolic diseases	0.0067	8.09	2.5803	25.3648
Neoplasms	0.0536	18.5369	2.5542	134.529
Neoplasms	0.0892	2.4073	0.8961	6.4668
Diseases of the eye and adnexa	0.0943	2.815	0.9002	8.8025
Neoplasms	0.0721	13.578	1.8816	97.9807
Neoplasms	0.0268	4.762	1.5224	14.8952
Neoplasms	0.0931	10.3838	1.4413	74.8126
Diseases of the skin and subcutaneous tissue	0.0251
Diseases of the skin and subcutaneous tissue	0.0579	1.3613	0.9983	1.8564
Mental and behavioural disorders	0.0135	11.6198	2.8726	47.0021
Neoplasms	0.0491	20.3528	2.7951	148.199
Certain infectious and parasitic diseases	0.0739	13.2323	1.8342	95.4595
Diseases of the musculoskeletal system and connective tissue	0.0906	4.0364	0.9968	16.3446
Congenital malformations deformations and chromosomal abnormalities	0.0372	4.1656	1.3353	12.9951
Diseases of the digestive system	0.067	4.8315	1.1893	19.628
Diseases of the genitourinary system	0.0967	10.0111	1.3835	72.4419
Neoplasms	0.0448	1.9437	1.0333	3.6563
Diseases of the musculoskeletal system and connective tissue	0.0987	9.7754	1.3554	70.501
Diseases of the skin and subcutaneous tissue	0.0655	15.0254	2.0788	108.605
Diseases of the nervous system	0.0605	2.7621	1.0289	7.415
Neoplasms	0.0979	9.8508	1.367	70.9859
Neoplasms	0.0129	3.6987	1.5269	8.9596
Diseases of the skin and subcutaneous tissue	0.0477	5.8276	1.4442	23.5157
Diseases of the musculoskeletal system and connective tissue	0.0482	20.7728	2.8497	151.425
Diseases of the blood and blood-forming organs and certain disorders involving the immune mechanism	0.0904	4.4099	0.9871	19.7018
Diseases of the musculoskeletal system and connective tissue	0.0564	5.2955	1.3139	21.3431
Diseases of the circulatory system	0.0517	5.9434	1.376	25.6706
Diseases of the circulatory system	0.0768	24.9818	1.5422	404.673
Diseases of the nervous system	0.0917	1.3442	0.9525	1.8969
Neoplasms	0.0392	6.5091	1.6124	26.2764
Congenital malformations deformations and chromosomal abnormalities	0.0844	11.5057	1.597	82.8943
Neoplasms	0.0408	3.9926	1.0698	14.9011
Diseases of the genitourinary system	0.0508	2.5552	1.0501	6.2173
Endocrine nutritional and metabolic diseases	0.039	25.9062	3.5386	189.661
Diseases of the eye and adnexa	0.0555	1.8923	1.0348	3.4603
Diseases of the digestive system	0.0194	1.3789	1.0596	1.7944
Diseases of the musculoskeletal system and connective tissue	0.0318	32.1644	4.364	237.062
Neoplasms	0.0117	6.5476	2.0922	20.4906
Diseases of the digestive system	0.0578	5.2531	1.2957	21.2973
Neoplasms	0.0803	12.1519	1.6817	87.8075
Diseases of the blood and blood-forming organs and certain disorders involving the immune mechanism	0.0631	3.177	0.9931	10.1627
Factors influencing health status and contact with health services	0.0834	1.5224	0.9452	2.4519
Diseases of the musculoskeletal system and connective tissue	0.0301	44.8778	4.5376	443.846
Diseases of the digestive system	0.089	6.7845	0.7052	65.2732
Diseases of the digestive system	0.0049	2.7203	1.4526	5.0944
Diseases of the digestive system	0.0576	19.8234	2.3607	166.463
Diseases of the digestive system	0.0313	32.6497	4.4358	240.316
Symptoms signs and abnormal clinical and laboratory findings not elsewhere classified	0.0333	3.469	1.255	9.5892
Diseases of the blood and blood-forming organs and certain disorders involving the immune mechanism	0.084	3.3839	0.9275	12.346
Neoplasms	0.0407	2.4481	1.0863	5.5167
Diseases of the ear and mastoid process	0.0632	1.4266	0.9911	2.0535
Diseases of the musculoskeletal system and connective tissue	0.0391	4.1115	1.3075	12.9289
Diseases of the digestive system	0.08	4.3312	1.0733	17.4771
Diseases of the circulatory system	0.0939	10.8462	1.4256	82.5218
Diseases of the musculoskeletal system and connective tissue	0.0969	4.5405	0.9355	22.0384
Diseases of the musculoskeletal system and connective tissue	0.017	10.3326	2.5434	41.9762
Diseases of the digestive system	0.0407	6.381	1.5802	25.7671
Symptoms signs and abnormal clinical and laboratory findings not elsewhere classified	0.0004034	2.9597	1.71	5.1226
Diseases of the ear and mastoid process	0.0096	14.0412	3.4469	57.197
Certain infectious and parasitic diseases	0.0868	11.1597	1.5503	80.333
Symptoms signs and abnormal clinical and laboratory findings not elsewhere classified	0.0339	7.1343	1.7473	29.1288
Diseases of the eye and adnexa	0.0893	5.2753	0.9638	28.8733
Diseases of the digestive system	0.0576	6.5855	1.2681	34.1991
Diseases of the digestive system	0.085	1.5042	0.9662	2.3418
Diseases of the musculoskeletal system and connective tissue	0.027	9.2325	1.9713	43.2404
Neoplasms	0.0923	3.976	0.9857	16.0384
Diseases of the digestive system	0.0704	15.8542	1.9227	130.731
Diseases of the digestive system	0.0131	13.989	2.9163	67.1031
Diseases of the nervous system	0.0707	2.6204	0.9741	7.0492
Diseases of the eye and adnexa	0.0426	6.2127	1.5393	25.0749
Diseases of the respiratory system	0.0827	1.7122	0.9565	3.0648
Diseases of the blood and blood-forming organs and certain disorders involving the immune mechanism	0.0593	5.1429	1.2767	20.7173
Neoplasms	0.0956	3.8838	0.9658	15.6183
Diseases of the respiratory system	0.0664	14.8157	2.0479	107.184
Neoplasms	0.061	5.0677	1.256	20.447
Diseases of the respiratory system	0.0218	9.0256	2.2224	36.6553
Diseases of the skin and subcutaneous tissue	0.0212
Neoplasms	0.0695	1.5861	0.983	2.559
Neoplasms	0.0593	5.152	1.2767	20.7896
Diseases of the musculoskeletal system and connective tissue	0.0661	1.4945	0.9868	2.2635
Diseases of the digestive system	0.0589	3.7005	1.097	12.4823
Diseases of the digestive system	0.045	43.6441	2.6972	706.211
Diseases of the digestive system	0.0403	25.0554	3.4271	183.176
Diseases of the nervous system	0.0848	11.4489	1.5885	82.5153
Neoplasms	0.0517	19.3019	2.6543	140.363
Diseases of the nervous system	0.0562	17.6303	2.4328	127.765
Symptoms signs and abnormal clinical and laboratory findings not elsewhere classified	0.081	1.3078	0.9749	1.7542
Diseases of the circulatory system	0.099	10.7586	1.3447	86.0762
Congenital malformations deformations and chromosomal abnormalities	0.0352	6.9059	1.7115	27.8659
Diseases of the eye and adnexa	0.1	11.846	1.3135	106.838
Neoplasms	0.0385	26.2124	3.584	191.708
Diseases of the digestive system	0.0411	29.2368	3.336	256.23
Symptoms signs and abnormal clinical and laboratory findings not elsewhere classified	0.0193	9.7848	1.1409	83.918
Diseases of the circulatory system	0.0991	14.2153	1.2816	157.679
Diseases of the respiratory system	0.0545	2.5012	1.0292	6.0784
Neoplasms	0.0558	5.3416	1.3215	21.5915
Diseases of the skin and subcutaneous tissue	0.0134
Diseases of the musculoskeletal system and connective tissue	0.0551	3.5709	1.135	11.2345
Diseases of the nervous system	0.0379	0.3761	0.1399	1.011
Diseases of the musculoskeletal system and connective tissue	0.0734	13.3964	1.847	97.1669
Diseases of the respiratory system	0.0167	1.431	1.0785	1.8987
Diseases of the genitourinary system	0.0656	5.9641	1.1806	30.1285
Diseases of the genitourinary system	0.0795	1.3834	0.9684	1.9764
Diseases of the ear and mastoid process	0.0384	26.3835	3.5967	193.536
Diseases of the musculoskeletal system and connective tissue	0.0619	3.375	1.0818	10.5297
Neoplasms	0.0771	3.0795	0.9838	9.6397
Congenital malformations deformations and chromosomal abnormalities	0.0383	26.3824	3.607	192.968
Diseases of the digestive system	0.0226	8.8431	2.1796	35.8788
Neoplasms	0.0552	5.368	1.3299	21.6679
Diseases of the circulatory system	0.0232	8.6826	2.1501	35.0623
Diseases of the respiratory system	0.0936	2.3622	0.8807	6.336
Diseases of the musculoskeletal system and connective tissue	0.0173	10.2205	2.5214	41.4295
Diseases of the digestive system	0.045	6.0276	1.4931	24.3339
Diseases of the nervous system	0.0469	5.8815	1.4586	23.7159
Diseases of the circulatory system	0.0651	2.0623	1.0231	4.1572
Diseases of the musculoskeletal system and connective tissue	0.0995	9.7154	1.3425	70.3104
Factors influencing health status and contact with health services	0.0708	13.8892	1.9184	100.557
Diseases of the musculoskeletal system and connective tissue	0.0511	19.5509	2.6852	142.349
Neoplasms	0.0503	19.8826	2.7302	144.792
Neoplasms	0.0356	41.7192	3.7412	465.228
Diseases of the nervous system	0.0352	0.1691	0.0238	1.2033
Symptoms signs and abnormal clinical and laboratory findings not elsewhere classified	0.0399	1.9279	1.082	3.435
Diseases of the genitourinary system	0.0846	2.1839	0.9007	5.2953
Symptoms signs and abnormal clinical and laboratory findings not elsewhere classified	0.0372	2.0894	1.0699	4.0806
Diseases of the genitourinary system	0.0741	1.5528	0.9609	2.5093
Diseases of the nervous system	0.0368	27.4825	3.7538	201.205
Certain infectious and parasitic diseases	0.0133	11.7524	2.9011	47.6087
Factors influencing health status and contact with health services	0.0837	4.2073	1.0447	16.9433
Diseases of the ear and mastoid process	0.0589	0.6856	0.468	1.0043
Neoplasms	0.0554	1.8942	1.0361	3.463
Diseases of the circulatory system	0.0855	2.4435	0.9103	6.5596
Diseases of the respiratory system	0.0574	3.4849	1.1164	10.8777
Diseases of the musculoskeletal system and connective tissue	0.0941	10.2793	1.4246	74.1715
Neoplasms	0.0129	13.7406	2.9512	63.9749
Diseases of the digestive system	0.0031	1.7519	1.2221	2.5114
Diseases of the digestive system	0.0171	10.946	2.5383	47.2024
Diseases of the digestive system	0.0163	3.4833	1.4354	8.4526
Diseases of the digestive system	0.0359	33.6667	3.828	296.095
Neoplasms	0.0935	2.8224	0.9037	8.8148
Diseases of the respiratory system	0.0237	8.6057	2.1256	34.8403
Neoplasms	0.0817	1.4672	0.9708	2.2176
Neoplasms	0.0691	6.1903	1.1277	33.9806
Mental and behavioural disorders	0.0856	1.6116	0.945	2.7484
Neoplasms	0.0435	23.0919	3.1672	168.361
Diseases of the musculoskeletal system and connective tissue	0.0366	27.6971	3.7742	203.258
Diseases of the digestive system	0.0902	1.2256	0.9741	1.5419
Diseases of the digestive system	0.0766	3.1001	0.9861	9.7463
Diseases of the musculoskeletal system and connective tissue	0.0069	9.1206	2.0327	40.9231
Diseases of the musculoskeletal system and connective tissue	0.0527	37.0943	2.2892	601.074
Neoplasms	0.0428	23.5347	3.2224	171.885
Diseases of the genitourinary system	0.0939	10.2749	1.4285	73.9042
Diseases of the musculoskeletal system and connective tissue	0.0789	12.3622	1.7122	89.256
Neoplasms	0.0812	3.0077	0.9616	9.4072
Diseases of the musculoskeletal system and connective tissue	0.0527	1.2495	1.0015	1.5589
Neoplasms	0.0302	39.99	4.5686	350.045
Diseases of the respiratory system	0.0341	9.0441	1.7188	47.5872
Diseases of the circulatory system	0.055	0.3409	0.1093	1.0625
Certain infectious and parasitic diseases	0.0007188	5.8383	2.6025	13.0972
Diseases of the circulatory system	0.076	1.95	0.9563	3.9766
Congenital malformations deformations and chromosomal abnormalities	0.0966	2.3341	0.8708	6.2564
Certain infectious and parasitic diseases	0.0587	16.8762	2.3267	122.404
Neoplasms	0.0313	32.6963	4.4348	241.06
Diseases of the ear and mastoid process	0.0241	49.2206	5.7699	419.877
Diseases of the circulatory system	0.0694	2.65	0.9798	7.1673
Diseases of the digestive system	0.0386	4.9203	1.2983	18.6463
Diseases of the digestive system	0.0238	19.8319	1.7936	219.279
Diseases of the digestive system	0.0145	6.0462	1.9306	18.9357
Diseases of the respiratory system	0.0355	1.8503	1.0658	3.2123
Diseases of the circulatory system	0.0492	0.3414	0.1086	1.0733
Endocrine nutritional and metabolic diseases	0.041	1.9116	1.0692	3.4177
Endocrine nutritional and metabolic diseases	6.903e-05	40.7929	12.7909	130.097
Diseases of the skin and subcutaneous tissue	0.0037	23.2395	5.6875	94.958
Congenital malformations deformations and chromosomal abnormalities	0.051	5.608	1.3913	22.6046
Diseases of the musculoskeletal system and connective tissue	0.0399	4.0753	1.2974	12.8013
Diseases of the musculoskeletal system and connective tissue	0.0538	3.606	1.1465	11.3418
Neoplasms	0.099	10.4383	1.3472	80.8803
Neoplasms	0.0402	2.7294	1.1239	6.6282
Congenital malformations deformations and chromosomal abnormalities	0.0557	17.8173	2.4563	129.244
Congenital malformations deformations and chromosomal abnormalities	0.0507	19.6465	2.7051	142.689
Diseases of the genitourinary system	0.0563	5.6557	1.3099	24.4199
Neoplasms	0.0987	2.3192	0.8636	6.2283
Endocrine nutritional and metabolic diseases	0.0329	1.9753	1.0781	3.619
Endocrine nutritional and metabolic diseases	0.0099	6.9655	2.2279	21.7772
Symptoms signs and abnormal clinical and laboratory findings not elsewhere classified	0.0411	2.1892	1.1253	4.2586
Certain infectious and parasitic diseases	0.0266	8.075	1.9952	32.6823
Certain infectious and parasitic diseases	0.0541	36.2727	2.2324	589.374
Neoplasms	0.0399	3.1872	1.1843	8.5776
Diseases of the digestive system	0.059	16.7819	2.3149	121.658
Diseases of the respiratory system	0.0382	8.7328	1.5949	47.8147
Diseases of the musculoskeletal system and connective tissue	0.0657	22.1319	1.9841	246.869
Neoplasms	0.0425	1.5005	1.0361	2.1732
Diseases of the eye and adnexa	0.0698	2.3106	0.9562	5.5834
Diseases of the musculoskeletal system and connective tissue	0.0414	2.0141	1.047	3.8747
Diseases of the musculoskeletal system and connective tissue	0.0379	26.711	3.6463	195.669
Diseases of the respiratory system	0.0482	20.7239	2.8484	150.778
Neoplasms	0.0132	3.1925	1.4192	7.1813
Diseases of the musculoskeletal system and connective tissue	0.0855	11.3522	1.5753	81.8084
Diseases of the musculoskeletal system and connective tissue	0.0322	11.9795	1.6834	85.2521
Diseases of the circulatory system	0.0546	0.3378	0.1082	1.0541
Neoplasms	0.0115	6.5938	2.1056	20.6487
Diseases of the digestive system	0.0852	2.1913	0.8977	5.3492
Symptoms signs and abnormal clinical and laboratory findings not elsewhere classified	0.0894	2.4051	0.8957	6.4582
Neoplasms	0.0881	2.1588	0.8892	5.2408
Diseases of the blood and blood-forming organs and certain disorders involving the immune mechanism	0.0257	8.2058	2.0324	33.1313
Diseases of the eye and adnexa	0.0906	10.67	1.4822	76.8126
Neoplasms	0.0574	1.7189	1.0196	2.8979
Diseases of the respiratory system	0.0419	3.9676	1.2716	12.3799
Diseases of the digestive system	0.0333	1.3369	1.027	1.7404
Endocrine nutritional and metabolic diseases	0.0102	6.9202	2.2066	21.7021
Diseases of the digestive system	0.0696	3.805	1.0052	14.4036
Diseases of the digestive system	0.0042	1.6959	1.1902	2.4165
Diseases of the nervous system	0.0368	27.4825	3.7538	201.205
Neoplasms	0.0323	31.5089	4.2877	231.548
Diseases of the musculoskeletal system and connective tissue	0.016	10.6641	2.6244	43.3329
Diseases of the digestive system	0.0657	15.0513	2.0713	109.373
Neoplasms	0.093	2.8313	0.9058	8.8502
Diseases of the digestive system	0.0705	27.0571	1.6837	434.822
Diseases of the circulatory system	0.005	19.9	4.8463	81.7132
Diseases of the blood and blood-forming organs and certain disorders involving the immune mechanism	0.0509	7.3987	1.3521	40.4845
Diseases of the genitourinary system	0.0706	13.8944	1.9234	100.373
Diseases of the genitourinary system	0.0882	2.9012	0.9273	9.0764
Diseases of the musculoskeletal system and connective tissue	0.0474	21.1203	2.9003	153.798
Diseases of the digestive system	0.0183	1.6509	1.1144	2.4457
Congenital malformations deformations and chromosomal abnormalities	0.064	15.3887	2.1285	111.258
Diseases of the respiratory system	0.0529	2.9192	1.0762	7.9179
Congenital malformations deformations and chromosomal abnormalities	0.0985	2.3161	0.8644	6.2057
Diseases of the musculoskeletal system and connective tissue	0.0165	10.5187	2.5824	42.8448
Diseases of the eye and adnexa	0.0407	0.7284	0.5395	0.9834
Diseases of the ear and mastoid process	0.0905	10.685	1.4851	76.8766
Symptoms signs and abnormal clinical and laboratory findings not elsewhere classified	0.0654	1.8786	0.9663	3.6521
Diseases of the circulatory system	0.0437	3.0852	1.1492	8.2828
Diseases of the nervous system	0.0346	0.1675	0.0235	1.1934
Neoplasms	0.0969	4.5283	0.9353	21.9243
Diseases of the genitourinary system	0.0246	8.4322	2.0822	34.1481
Diseases of the musculoskeletal system and connective tissue	0.0599	16.5122	2.2787	119.653
Diseases of the blood and blood-forming organs and certain disorders involving the immune mechanism	0.0169	3.5923	1.3445	9.5985
Diseases of the digestive system	0.0247	3.1252	1.2864	7.5924
Diseases of the ear and mastoid process	0.0221	68.7647	6.0897	776.487
Neoplasms	0.0283	2.6744	1.188	6.0205
Certain infectious and parasitic diseases	0.0769	12.6885	1.7598	91.4842
Diseases of the digestive system	0.0081	8.6296	1.929	38.6052
Diseases of the circulatory system	0.0965	0.3872	0.124	1.2091
Diseases of the respiratory system	0.0967	3.8863	0.9582	15.7622
Diseases of the musculoskeletal system and connective tissue	0.043	6.1803	1.5312	24.9449
Diseases of the digestive system	0.0543	2.8854	1.0672	7.8011
Diseases of the genitourinary system	0.0475	25.1381	2.8747	219.822
Diseases of the respiratory system	0.0673	2.6698	0.9907	7.1953
Diseases of the genitourinary system	0.0932	4.783	0.9538	23.986
Diseases of the eye and adnexa	0.0785	3.0532	0.9763	9.5484
Diseases of the musculoskeletal system and connective tissue	0.0744	25.6061	1.59	412.382
Diseases of the blood and blood-forming organs and certain disorders involving the immune mechanism	0.0292	5.131	1.4658	17.9608
Diseases of the blood and blood-forming organs and certain disorders involving the immune mechanism	0.0893	1.5703	0.9674	2.5487
Diseases of the musculoskeletal system and connective tissue	0.0353	4.3126	1.3624	13.6514
Diseases of the digestive system	0.043	8.1815	0.9137	73.2589
Symptoms signs and abnormal clinical and laboratory findings not elsewhere classified	0.0158	2.8364	1.3075	6.1531
Diseases of the circulatory system	0.0959	0.3149	0.0778	1.2738
Diseases of the blood and blood-forming organs and certain disorders involving the immune mechanism	0.0558	3.8275	1.1211	13.0682
Diseases of the blood and blood-forming organs and certain disorders involving the immune mechanism	0.0793	1.5221	0.9502	2.4382
Symptoms signs and abnormal clinical and laboratory findings not elsewhere classified	0.0153	5.9113	1.8891	18.4974
Diseases of the respiratory system	0.077	2.5452	0.9447	6.857
Diseases of the respiratory system	0.0782	1.2412	0.9786	1.5743
Diseases of the musculoskeletal system and connective tissue	0.0923	10.4957	1.4543	75.7489
Neoplasms	0.0815	4.2795	1.0613	17.2571
Diseases of the blood and blood-forming organs and certain disorders involving the immune mechanism	0.0234	3.4856	1.2372	9.82
Diseases of the digestive system	0.0841	11.5459	1.6021	83.21
Neoplasms	0.0645	3.3232	1.0625	10.394
Congenital malformations deformations and chromosomal abnormalities	0.064	15.3897	2.1285	111.275
Diseases of the genitourinary system	0.0854	4.1645	1.0322	16.8014
Diseases of the digestive system	0.01	3.4253	1.5108	7.7659
Diseases of the musculoskeletal system and connective tissue	0.0344	1.3071	1.0233	1.6696
Endocrine nutritional and metabolic diseases	0.0311	7.4003	1.8341	29.8598
Diseases of the genitourinary system	0.0828	11.7481	1.6282	84.7676
Endocrine nutritional and metabolic diseases	0.0918	2.8525	0.9108	8.9339
Diseases of the digestive system	0.0594	1.5613	1.0019	2.4332
Neoplasms	0.0537	1.5563	0.9986	2.4254
Diseases of the blood and blood-forming organs and certain disorders involving the immune mechanism	0.0644	3.3202	1.0634	10.3661
Diseases of the skin and subcutaneous tissue	0.0853	2.4418	0.9111	6.5439
Diseases of the eye and adnexa	0.0329	1.4994	1.052	2.1371
Diseases of the circulatory system	0.0253	8.299	2.0502	33.594
Diseases of the nervous system	0.0442	1.8662	1.0472	3.3258
Diseases of the digestive system	0.0065	23.4113	4.2092	130.213
Diseases of the digestive system	0.05	1.7224	1.0349	2.8665
Diseases of the musculoskeletal system and connective tissue	0.0188	9.7398	2.4068	39.4142
Diseases of the musculoskeletal system and connective tissue	0.0495	20.1816	2.7742	146.816
Diseases of the genitourinary system	0.038	4.1403	1.3232	12.9545
Symptoms signs and abnormal clinical and laboratory findings not elsewhere classified	0.0445	1.4492	1.0153	2.0685
Diseases of the digestive system	0.0952	3.7639	0.8416	16.8331
Neoplasms	0.0895	4.0438	1.004	16.2871
Diseases of the digestive system	0.01	8.6935	2.227	33.9369
Symptoms signs and abnormal clinical and laboratory findings not elsewhere classified	0.0979	2.3763	0.954	5.919
Diseases of the nervous system	0.076	14.8615	1.768	124.923
Neoplasms	0.0759	4.4594	1.107	17.963
Diseases of the digestive system	0.0328	7.1815	1.7795	28.9826
Diseases of the respiratory system	0.0956	2.7911	0.8952	8.7029
Neoplasms	0.0437	22.9571	3.1509	167.262
Diseases of the digestive system	0.0552	1.3638	1.0044	1.8519
Diseases of the musculoskeletal system and connective tissue	0.015	2.0723	1.1902	3.608
Diseases of the blood and blood-forming organs and certain disorders involving the immune mechanism	0.0387	4.5118	1.3068	15.5781
Diseases of the blood and blood-forming organs and certain disorders involving the immune mechanism	0.0662	1.5768	0.9715	2.5594
Neoplasms	0.0957	10.0805	1.3994	72.6122
Diseases of the circulatory system	0.0381	26.6305	3.6288	195.431
Diseases of the musculoskeletal system and connective tissue	0.0224	8.9026	2.1936	36.1315
Diseases of the circulatory system	0.0392	4.0853	1.3075	12.7643
Diseases of the eye and adnexa	0.0271	4.7346	1.5149	14.7978
Diseases of the digestive system	0.044	1.4063	1.0122	1.9536
Diseases of the digestive system	0.0317
Neoplasms	0.009	7.2642	2.3136	22.8076
Diseases of the respiratory system	0.0315	2.6118	1.1574	5.8938
Symptoms signs and abnormal clinical and laboratory findings not elsewhere classified	0.0306	2.1993	1.1234	4.3057
Congenital malformations deformations and chromosomal abnormalities	0.0369	4.1767	1.339	13.0279
Diseases of the eye and adnexa	0.0195	12.0768	2.3342	62.4821
Diseases of the digestive system	0.0668	6.0253	1.1613	31.2611
Neoplasms	0.0322	7.2729	1.7991	29.4013
Diseases of the ear and mastoid process	0.0959	2.7993	0.8931	8.7739
Diseases of the skin and subcutaneous tissue	0.047	1.4723	1.0181	2.129
Diseases of the ear and mastoid process	0.0532	1.5387	1.0185	2.3245
Diseases of the skin and subcutaneous tissue	0.1	0.3184	0.0791	1.2811
Diseases of the digestive system	0.0185	1.6455	1.1108	2.4377
Diseases of the digestive system	0.0384	26.3081	3.5944	192.556
Diseases of the eye and adnexa	0.0774	24.5728	1.5262	395.635
Diseases of the eye and adnexa	0.0441	7.6439	1.4793	39.4969
Diseases of the respiratory system	0.0363	4.2055	1.3476	13.1242
Certain infectious and parasitic diseases	0.0516	19.297	2.6579	140.099
Endocrine nutritional and metabolic diseases	0.0822	11.8448	1.642	85.4442
Neoplasms	0.0195	2.3186	1.19	4.5174
Endocrine nutritional and metabolic diseases	0.0436	1.8716	1.0536	3.3249
Diseases of the musculoskeletal system and connective tissue	0.0531	1.3529	0.9984	1.8332
Diseases of the digestive system	0.0286	9.8574	1.8923	51.3487
Diseases of the skin and subcutaneous tissue	0.0429
Certain infectious and parasitic diseases	0.079	12.3409	1.7111	89.0037
Symptoms signs and abnormal clinical and laboratory findings not elsewhere classified	0.0483	20.7384	2.8439	151.231
Diseases of the musculoskeletal system and connective tissue	0.02	1.3649	1.0546	1.7665
Diseases of the musculoskeletal system and connective tissue	0.0501	19.9419	2.7379	145.251
Diseases of the musculoskeletal system and connective tissue	0.01	4.9064	1.8244	13.1944
Neoplasms	0.0483	5.7822	1.4341	23.3139
Diseases of the skin and subcutaneous tissue	0.0502	5.6553	1.4045	22.7723
Neoplasms	0.0085	14.8598	3.659	60.3478
Diseases of the blood and blood-forming organs and certain disorders involving the immune mechanism	0.0898	4.0351	1.0022	16.2464
Diseases of the circulatory system	0.0199	9.4721	2.3373	38.386
Certain infectious and parasitic diseases	0.0396	1.7441	1.0378	2.931
Diseases of the skin and subcutaneous tissue	0.0623	3.5794	1.0717	11.9541
Diseases of the skin and subcutaneous tissue	0.0198
Diseases of the skin and subcutaneous tissue	0.0364	1.3371	1.0291	1.7371
Diseases of the nervous system	0.0807	4.2981	1.0679	17.2998
Diseases of the eye and adnexa	0.0323	1.9736	1.0827	3.5976
Diseases of the respiratory system	0.0624	3.3772	1.0772	10.5882
Diseases of the skin and subcutaneous tissue	0.0121	4.6205	1.722	12.398
Diseases of the digestive system	0.0114	15.0992	3.1432	72.5324
Diseases of the blood and blood-forming organs and certain disorders involving the immune mechanism	0.0761	2.5375	0.9117	7.0623
Diseases of the skin and subcutaneous tissue	0.0501	2.9523	1.0973	7.9431
Diseases of the skin and subcutaneous tissue	0.0368	6.7377	1.6702	27.1811
Diseases of the skin and subcutaneous tissue	0.067	2.347	0.9676	5.6931
Neoplasms	0.0545	5.4054	1.3401	21.8032
Neoplasms	0.0255	2.0859	1.1388	3.8206
Factors influencing health status and contact with health services	0.0319	1.7216	1.0634	2.7872
Certain infectious and parasitic diseases	0.0136	11.5623	2.8588	46.7628
Congenital malformations deformations and chromosomal abnormalities	0.0414	6.3038	1.564	25.4088
Diseases of the eye and adnexa	0.0397
Diseases of the musculoskeletal system and connective tissue	0.0995	9.6614	1.3431	69.4982
Diseases of the respiratory system	0.0197	1.3701	1.0609	1.7693
Diseases of the musculoskeletal system and connective tissue	0.0702	1.6539	0.9872	2.771
Neoplasms	0.0077	3.2026	1.509	6.797
Diseases of the digestive system	0.0431	1.383	1.018	1.8789
Diseases of the nervous system	0.0362	27.9787	3.8233	204.746
Diseases of the blood and blood-forming organs and certain disorders involving the immune mechanism	0.0835	11.6393	1.6142	83.924
Symptoms signs and abnormal clinical and laboratory findings not elsewhere classified	0.0465	2.5777	1.0659	6.2339
Diseases of the musculoskeletal system and connective tissue	0.082	11.9194	1.6465	86.2875
Diseases of the skin and subcutaneous tissue	0.0162	10.5649	2.6116	42.7392
Certain infectious and parasitic diseases	0.0746	4.5018	1.1181	18.1262
Diseases of the skin and subcutaneous tissue	0.0178	10.0336	2.4803	40.5897
Diseases of the genitourinary system	0.091	2.3924	0.8894	6.4359
Diseases of the musculoskeletal system and connective tissue	0.0054	1.3593	1.0987	1.6816
Neoplasms	0.0472	1.5567	1.0177	2.3812
Symptoms signs and abnormal clinical and laboratory findings not elsewhere classified	0.0122	1.6706	1.1244	2.4822
Neoplasms	0.0625	15.8099	2.1814	114.582
Neoplasms	0.0039	3.6454	1.7173	7.7385
Diseases of the nervous system	0.0488	3.7295	1.1943	11.6464
Neoplasms	0.0091	2.3026	1.3155	4.0301
Certain infectious and parasitic diseases	0.0669	14.7025	2.0349	106.23
Diseases of the nervous system	0.0191	9.6676	2.3882	39.1347
Neoplasms	0.0709	13.8484	1.9144	100.174
Diseases of the respiratory system	0.0378	6.6314	1.6451	26.7314
Diseases of the skin and subcutaneous tissue	0.035	6.9287	1.7178	27.9462
Diseases of the nervous system	0.0709	2.3053	0.9515	5.5856
Neoplasms	0.0508	19.6336	2.6986	142.842
Neoplasms	0.0544	2.873	1.0669	7.7366
Diseases of the skin and subcutaneous tissue	0.0799	12.1973	1.6911	87.9743
Neoplasms	0.0889	10.8973	1.513	78.4884
Diseases of the digestive system	0.056	4.5857	1.0917	19.2631
Diseases of the respiratory system	0.0612	8.2114	1.1536	58.4477
Diseases of the circulatory system	0.0855	4.6933	1.0171	21.6565
Diseases of the circulatory system	0.094	11.8667	1.4158	99.4606
Diseases of the genitourinary system	0.0852	1.7781	0.9415	3.3581
Endocrine nutritional and metabolic diseases	0.0146	11.1808	2.761	45.2765
Diseases of the musculoskeletal system and connective tissue	0.0933	10.3804	1.4366	75.0045
Diseases of the digestive system	0.0858	2.9355	0.939	9.1772
Diseases of the digestive system	0.0174	2.9878	1.333	6.6966
Certain infectious and parasitic diseases	0.0703	27.2958	1.6901	440.843
Factors influencing health status and contact with health services	0.094	3.7883	0.8471	16.9423
Diseases of the musculoskeletal system and connective tissue	0.0387	2.3104	1.0754	4.9638
Diseases of the genitourinary system	0.0442	3.8875	1.2441	12.1469
Mental and behavioural disorders	0.037	1.989	1.1134	3.5533
Certain infectious and parasitic diseases	0.0339	58.8636	3.6233	956.282
Diseases of the nervous system	0.097	10.5987	1.3772	81.567
Diseases of the digestive system	0.0666	3.2958	1.0474	10.3706
Diseases of the digestive system	0.0508	2.9455	1.0922	7.9434
Neoplasms	0.074	3.133	1.0014	9.8018
Neoplasms	0.0539	6.8351	1.3176	35.4561
Diseases of the digestive system	0.0647	1.7236	0.9777	3.0387
Symptoms signs and abnormal clinical and laboratory findings not elsewhere classified	0.0839	11.7199	1.6066	85.4948
Neoplasms	0.0836	11.644	1.6131	84.0498
Neoplasms	0.048	4.0121	1.0745	14.9808
Diseases of the digestive system	0.0974	1.3243	0.9494	1.8472
Symptoms signs and abnormal clinical and laboratory findings not elsewhere classified	0.015	1.9998	1.1654	3.4318
Diseases of the blood and blood-forming organs and certain disorders involving the immune mechanism	0.0591	5.1509	1.2797	20.7332
Endocrine nutritional and metabolic diseases	0.0753	4.476	1.112	18.0174
Neoplasms	0.0531	7.2487	1.3194	39.8248
Diseases of the musculoskeletal system and connective tissue	0.0952	4.379	0.9531	20.1183
Diseases of the digestive system	0.0424	5.1835	1.2329	21.7933
Neoplasms	0.0458	5.9687	1.4774	24.1138
Diseases of the digestive system	0.1	1.3014	0.9587	1.7664
Neoplasms	0.0058	2.2249	1.3185	3.7542
Diseases of the musculoskeletal system and connective tissue	0.06	3.0581	0.9686	9.6551
Diseases of the digestive system	0.0046	1.5798	1.1628	2.1465
Neoplasms	0.0746	13.1062	1.8156	94.6074
Diseases of the skin and subcutaneous tissue	0.0521	1.3916	1.0115	1.9144
Diseases of the genitourinary system	0.0788	1.8348	0.9775	3.4441
Diseases of the digestive system	0.0186	2.3236	1.1999	4.4996
Neoplasms	0.0439	2.6577	1.0958	6.4462
Diseases of the genitourinary system	0.0537	5.8158	1.3465	25.1196
Congenital malformations deformations and chromosomal abnormalities	0.0911	2.3848	0.8898	6.3916
Neoplasms	0.0321	31.741	4.3103	233.739
Diseases of the musculoskeletal system and connective tissue	0.0583	33.322	2.0591	539.234
Diseases of the digestive system	0.0679	28.8667	1.763	472.644
Neoplasms	0.0138	2.2461	1.259	4.007
Diseases of the skin and subcutaneous tissue	0.0229	8.7712	2.1658	35.5211
Endocrine nutritional and metabolic diseases	0.094	2.3565	0.8795	6.3144
Neoplasms	0.0507	2.3117	1.0271	5.2025
Diseases of the musculoskeletal system and connective tissue	0.0794	9.6012	0.868	106.198
Diseases of the musculoskeletal system and connective tissue	0.0361	28.1812	3.8302	207.346
Endocrine nutritional and metabolic diseases	0.0675	2.0321	1.0047	4.1098
Diseases of the eye and adnexa	0.058	6.8566	1.2519	37.553
Neoplasms	0.0159	4.2678	1.5861	11.4835
Endocrine nutritional and metabolic diseases	0.0078	1.9197	1.2174	3.0272
Diseases of the circulatory system	0.0247	8.4435	2.0775	34.3165
Diseases of the eye and adnexa	0.0885	10.9662	1.5199	79.1192
Diseases of the nervous system	0.049	1.344	1.0036	1.7998
Diseases of the respiratory system	0.0288	70.2414	4.2885	1150.47
Neoplasms	0.0265	3.0827	1.2613	7.5345
Certain infectious and parasitic diseases	0.0598	32.5714	2.0078	528.389
Certain infectious and parasitic diseases	0.0693	16.8162	1.9407	145.709
Diseases of the musculoskeletal system and connective tissue	0.0601	16.5434	2.2708	120.526
Neoplasms	0.0707	16.4789	1.9024	142.742
Neoplasms	0.0765	1.8618	0.9903	3.5002
Diseases of the nervous system	0.0907	10.6593	1.4802	76.761
Diseases of the musculoskeletal system and connective tissue	0.0201	6.8139	1.6901	27.471
Diseases of the eye and adnexa	0.0428	6.201	1.5364	25.0275
Diseases of the digestive system	0.0018	12.9448	4.117	40.701
Certain infectious and parasitic diseases	0.0474	6.178	1.4457	26.4014
Certain infectious and parasitic diseases	0.0766	24.8235	1.5417	399.698
Certain infectious and parasitic diseases	0.0018	33.6821	8.1918	138.49
Diseases of the genitourinary system	0.0478	3.7765	1.2043	11.8424
Diseases of the circulatory system	0.0696	4.6903	1.1639	18.9009
Congenital malformations deformations and chromosomal abnormalities	0.042	6.248	1.551	25.17
Certain infectious and parasitic diseases	0.094	11.8667	1.4158	99.4606
Diseases of the respiratory system	0.0669	3.2757	1.0461	10.2576
Endocrine nutritional and metabolic diseases	0.0581	17.0802	2.3519	124.043
Diseases of the musculoskeletal system and connective tissue	0.0795	24.3056	1.4902	396.443
Diseases of the musculoskeletal system and connective tissue	0.0605	31.973	1.9806	516.146
Endocrine nutritional and metabolic diseases	0.0456	21.9847	3.0198	160.051
Neoplasms	0.0411	6.3409	1.5704	25.6027
Certain infectious and parasitic diseases	0.0857	11.3276	1.572	81.6241
Symptoms signs and abnormal clinical and laboratory findings not elsewhere classified	0.0486	3.7384	1.1962	11.6829
Certain infectious and parasitic diseases	0.0759	12.8647	1.7839	92.772
Diseases of the circulatory system	0.0428	29.0815	3.1887	265.227
Diseases of the respiratory system	0.0466	2.6063	1.0777	6.3031
Diseases of the nervous system	0.0719	13.6377	1.8879	98.516
Diseases of the digestive system	0.0983	9.7949	1.3611	70.4852
Diseases of the digestive system	0.0024	3.0635	1.6152	5.8107
Diseases of the digestive system	0.0434	45.0952	2.7969	727.093
Diseases of the skin and subcutaneous tissue	0.067	1.4235	0.993	2.0408
Diseases of the digestive system	0.0957	11.9462	1.3821	103.26
Diseases of the nervous system	0.0413	6.3126	1.5657	25.4502
Diseases of the skin and subcutaneous tissue	0.0748	2.5608	0.9551	6.8661
Neoplasms	0.0781	1.6681	0.9712	2.8652
Diseases of the digestive system	0.0131	6.3283	2.0075	19.9492
Diseases of the respiratory system	0.0916	2.3787	0.8881	6.371
Diseases of the skin and subcutaneous tissue	0.0873	11.0902	1.5406	79.832
Diseases of the digestive system	0.0813	14.0833	1.6478	120.365
Diseases of the digestive system	0.0713	1.9336	1.0166	3.6778
Diseases of the respiratory system	0.0654	4.8573	1.2065	19.5543
Congenital malformations deformations and chromosomal abnormalities	0.0445	22.5216	3.0916	164.065
Diseases of the circulatory system	0.0853	4.3016	0.7874	23.4993
Endocrine nutritional and metabolic diseases	0.0869	6.5997	0.9279	46.9404
Diseases of the musculoskeletal system and connective tissue	0.0287	1.4723	1.0565	2.0518
Diseases of the eye and adnexa	0.0662	0.6611	0.4303	1.0158
Diseases of the nervous system	0.0142	11.3415	2.797	45.9891
Diseases of the digestive system	0.0527	3.6329	1.1569	11.4082
Diseases of the circulatory system	0.0617	5.0268	1.248	20.2478
Neoplasms	0.0215	3.2334	1.3341	7.8366
Diseases of the digestive system	0.0045	9.374	2.9719	29.5679
Diseases of the nervous system	0.0413	24.406	3.3396	178.359
Diseases of the digestive system	0.0587	3.4492	1.1063	10.7541
Diseases of the skin and subcutaneous tissue	0.0094	5.0049	1.858	13.4815
Certain infectious and parasitic diseases	0.0037	23.2145	5.683	94.83
Diseases of the eye and adnexa	0.0935	3.9417	0.9784	15.8799
Diseases of the nervous system	0.0842	14.5	1.5777	133.266
Diseases of the genitourinary system	0.059	0
Certain infectious and parasitic diseases	0.0954	3.8968	0.9666	15.7101
Diseases of the digestive system	0.027	3.6217	1.3445	9.7554
Diseases of the respiratory system	0.079	12.3841	1.711	89.6356
Diseases of the genitourinary system	0.0676	4.8051	1.1835	19.5085
Diseases of the circulatory system	0.0952	3.8984	0.968	15.6989
Diseases of the blood and blood-forming organs and certain disorders involving the immune mechanism	0.0907	11.2969	1.4775	86.3783
Diseases of the nervous system	0.0438	6.1177	1.5151	24.7028
Neoplasms	0.0619	5.0294	1.2451	20.3152
Diseases of the musculoskeletal system and connective tissue	0.0169	13.2519	2.5312	69.3798
Diseases of the musculoskeletal system and connective tissue	0.0111	2.7579	1.3527	5.623
Neoplasms	0.0643	3.3262	1.0637	10.4007
Diseases of the digestive system	0.0267	2.0621	1.1272	3.7724
Congenital malformations deformations and chromosomal abnormalities	0.0445	22.521	3.0918	164.047
Diseases of the musculoskeletal system and connective tissue	0.0526	18.9203	2.6043	137.455
Symptoms signs and abnormal clinical and laboratory findings not elsewhere classified	0.062	15.9047	2.1986	115.055
Diseases of the respiratory system	0.0644	15.3079	2.1163	110.727
Diseases of the eye and adnexa	0.0426	8.2152	1.4991	45.0199
Neoplasms	0.0643	15.3525	2.1182	111.274
Diseases of the digestive system	0.0262	3.0932	1.2655	7.5604
Neoplasms	0.0539	6.8351	1.3176	35.4561
Diseases of the musculoskeletal system and connective tissue	0.0888	10.952	1.5145	79.1969
Diseases of the musculoskeletal system and connective tissue	0.0732	4.5808	1.1302	18.5663
Diseases of the digestive system	0.0405
Endocrine nutritional and metabolic diseases	0.0711	3.1791	1.0191	9.9173
Diseases of the nervous system	0.0698	14.0717	1.9461	101.751
Diseases of the musculoskeletal system and connective tissue	0.0929	0.6636	0.4182	1.0531
Diseases of the blood and blood-forming organs and certain disorders involving the immune mechanism	0.0124	3.6623	1.4484	9.2602
Diseases of the musculoskeletal system and connective tissue	0.0647	15.2437	2.1038	110.453
Diseases of the musculoskeletal system and connective tissue	0.0092	33.8526	3.0423	376.689
Endocrine nutritional and metabolic diseases	0.0955	10.099	1.4023	72.7321
Diseases of the genitourinary system	0.0603	2.2093	0.9813	4.9739
Diseases of the musculoskeletal system and connective tissue	0.0146	11.2817	2.7598	46.1176
Diseases of the musculoskeletal system and connective tissue	0.0062	17.7614	4.3303	72.8518
Diseases of the respiratory system	0.099	1.2884	0.9545	1.7391
Congenital malformations deformations and chromosomal abnormalities	0.0551	5.3664	1.3314	21.6294
Endocrine nutritional and metabolic diseases	0.0986	9.7577	1.3559	70.221
Neoplasms	0.032	31.8757	4.3327	234.51
Diseases of the skin and subcutaneous tissue	0.0062	1.8615	1.2241	2.8307
Diseases of the genitourinary system	0.0295	39.8135	4.6907	337.927
Diseases of the musculoskeletal system and connective tissue	0.0376	26.9485	3.6748	197.622
Diseases of the nervous system	0.0108	13.1109	3.2379	53.0886
Diseases of the nervous system	0.0084	4.1165	1.7	9.9678
Neoplasms	0.0904	10.7226	1.4866	77.3375
Diseases of the digestive system	0.0574	6.0978	1.2842	28.9534
Diseases of the digestive system	0.0761	25.4706	1.5598	415.916
Diseases of the digestive system	0.0762	1.776	0.9845	3.2041
Symptoms signs and abnormal clinical and laboratory findings not elsewhere classified	0.0688	6.7278	1.1132	40.6613
Diseases of the genitourinary system	0.0877	4.0925	1.0168	16.472
Diseases of the musculoskeletal system and connective tissue	0.0526	1.938	1.0395	3.613
Diseases of the ear and mastoid process	0.0341	29.9013	4.0609	220.171
Neoplasms	0.0188	1.5084	1.0886	2.0902
Neoplasms	0.0964	9.9985	1.3894	71.9502
Diseases of the digestive system	0.0355	5.2201	1.3422	20.3011
Diseases of the musculoskeletal system and connective tissue	0.0721	4.5969	1.1405	18.5277
Diseases of the digestive system	0.0736	3.4082	0.9936	11.6907
Diseases of the digestive system	0.0057	1.6984	1.1915	2.4209
Diseases of the nervous system	0.0639	19.0106	2.1048	171.704
Symptoms signs and abnormal clinical and laboratory findings not elsewhere classified	0.0534	12.3678	1.1155	137.131
Diseases of the skin and subcutaneous tissue	0.0788	1.7516	0.9809	3.128
Diseases of the respiratory system	0.0534	1.3079	1.0052	1.7018
Neoplasms	0.069	14.2537	1.9706	103.099
Diseases of the respiratory system	0.0821	11.8358	1.643	85.2633
Diseases of the musculoskeletal system and connective tissue	0.0326	1.907	1.0794	3.3693
Diseases of the digestive system	0.061	1.3968	0.9869	1.9769
Diseases of the skin and subcutaneous tissue	0.0264	3.6318	1.3536	9.7446
Diseases of the musculoskeletal system and connective tissue	0.0764	12.8007	1.7724	92.4489
Diseases of the musculoskeletal system and connective tissue	0.0649	4.8884	1.2126	19.7062
Congenital malformations deformations and chromosomal abnormalities	0.0422	6.2391	1.5486	25.1367
Diseases of the musculoskeletal system and connective tissue	0.0634	20.3701	2.1034	197.271
Diseases of the skin and subcutaneous tissue	0.0277	4.6893	1.5012	14.6481
Diseases of the digestive system	0.035	1.4354	1.0352	1.9904
Diseases of the digestive system	0.0775	4.4123	1.0937	17.8012
Diseases of the nervous system	0.0968	9.9641	1.3828	71.7993
Diseases of the digestive system	0.0343	1.2894	1.0212	1.628
Diseases of the musculoskeletal system and connective tissue	0.0177	10.1674	2.4855	41.5909
Neoplasms	0.0798	1.6544	0.9679	2.8278
Diseases of the musculoskeletal system and connective tissue	0.0401	25.1613	3.4373	184.18
Diseases of the nervous system	0.0492	5.7245	1.4194	23.0863
Certain infectious and parasitic diseases	0.0684	4.746	1.1759	19.1546
Neoplasms	0.0439	22.8549	3.1354	166.597
Neoplasms	0.0845	2.9552	0.9454	9.2372
Diseases of the digestive system	0.015	1.3185	1.0566	1.6452
Diseases of the musculoskeletal system and connective tissue	0.0173	1.9645	1.1552	3.3408
Diseases of the circulatory system	0.0075	5.3307	1.9835	14.3268
Diseases of the digestive system	0.0492
Diseases of the respiratory system	0.0571	3.0826	1.0392	9.1443
Neoplasms	0.0427	23.517	3.226	171.438
Diseases of the musculoskeletal system and connective tissue	0.0941	10.2793	1.4246	74.1715
Diseases of the genitourinary system	0.0996	11.1324	1.3293	93.2339
Diseases of the eye and adnexa	0.0833	2.1947	0.9052	5.321
Certain infectious and parasitic diseases	0.0817	4.2682	1.0602	17.1836
Diseases of the digestive system	0.0964	3.8668	0.961	15.5583
Diseases of the nervous system	0.0729	13.44	1.8609	97.0682
Diseases of the skin and subcutaneous tissue	0.0949	10.1739	1.4121	73.3
Symptoms signs and abnormal clinical and laboratory findings not elsewhere classified	0.0127
Diseases of the musculoskeletal system and connective tissue	0.0232	2.9721	1.1939	7.3987
Neoplasms	0.0485	20.6467	2.8353	150.349
Symptoms signs and abnormal clinical and laboratory findings not elsewhere classified	0.0463	42.7179	2.6238	695.48
Neoplasms	0.0821	1.3421	0.9732	1.8509
Neoplasms	0.072	6.0182	1.0997	32.9349
Diseases of the blood and blood-forming organs and certain disorders involving the immune mechanism	0.0738	4.5326	1.1253	18.2576
Diseases of the digestive system	0.0586	16.8982	2.3328	122.407
Diseases of the nervous system	0.0587	16.8612	2.3262	122.213
Symptoms signs and abnormal clinical and laboratory findings not elsewhere classified	0.0518	19.2182	2.6474	139.509
Diseases of the blood and blood-forming organs and certain disorders involving the immune mechanism	0.0589	2.8442	0.9855	8.209
Diseases of the respiratory system	0.0262	4.7962	1.5354	14.9821
Diseases of the skin and subcutaneous tissue	0.0841	11.5707	1.6031	83.5131
Diseases of the musculoskeletal system and connective tissue	0.0644	18.1525	2.0969	157.143
Diseases of the musculoskeletal system and connective tissue	0.065	1.4815	0.9864	2.225
Neoplasms	0.0358	8.6667	1.668	45.0299
Diseases of the musculoskeletal system and connective tissue	0.0368	27.5204	3.7536	201.772
Diseases of the digestive system	0.052	1.225	1.0017	1.4981
Diseases of the circulatory system	0.0878	1.5815	0.9719	2.5733
Diseases of the musculoskeletal system and connective tissue	0.0524	1.4297	1.0012	2.0414
Diseases of the musculoskeletal system and connective tissue	0.0756	12.9493	1.79	93.6801
Diseases of the respiratory system	0.0253	2.0509	1.169	3.5981
Diseases of the musculoskeletal system and connective tissue	0.0305	4.5473	1.4461	14.2986
Diseases of the digestive system	0.0871	1.1728	0.9787	1.4054
Neoplasms	0.0546	18.225	2.509	132.384
Diseases of the musculoskeletal system and connective tissue	0.0865	11.212	1.5561	80.7863
Certain infectious and parasitic diseases	0.032	2.226	1.1025	4.4941
Diseases of the respiratory system	0.0914	2.3801	0.8886	6.375
Diseases of the circulatory system	0.0268	2.0058	1.1374	3.5373
Diseases of the musculoskeletal system and connective tissue	0.0366	54.6111	3.3496	890.362
Diseases of the skin and subcutaneous tissue	0.0509
Diseases of the musculoskeletal system and connective tissue	0.0623	2.7572	1.0174	7.4722
Diseases of the genitourinary system	0.0691	0.1954	0.0274	1.3934
Diseases of the digestive system	0.0158	3.5379	1.4473	8.6482
Neoplasms	0.0559	17.7458	2.4478	128.65
Diseases of the digestive system	0.0655	3.3239	1.0548	10.4745
Symptoms signs and abnormal clinical and laboratory findings not elsewhere classified	0.0549	18.0877	2.4946	131.147
Diseases of the digestive system	0.0362	1.4097	1.0294	1.9304
Diseases of the digestive system	0.0585	5.2095	1.287	21.0865
Endocrine nutritional and metabolic diseases	0.0422	9.8455	1.0227	94.7834
Diseases of the digestive system	0.0158	2.302	1.2125	4.3704
Diseases of the blood and blood-forming organs and certain disorders involving the immune mechanism	0.0808	5.3436	1.0348	27.594
Neoplasms	0.0947	1.6331	0.9131	2.9207
Endocrine nutritional and metabolic diseases	0.011	3.3134	1.4792	7.4218
Diseases of the respiratory system	0.0929	10.4104	1.4443	75.0396
Diseases of the nervous system	0.0546	2.8575	1.0657	7.662
Symptoms signs and abnormal clinical and laboratory findings not elsewhere classified	0.0526	1.4929	1.0167	2.1921
Diseases of the nervous system	0.021	5.228	1.673	16.3375
Diseases of the circulatory system	0.0413	1.5862	1.03	2.4426
Diseases of the genitourinary system	0.0298	4.5779	1.4599	14.3558
Diseases of the musculoskeletal system and connective tissue	0.0736	5.6876	1.0957	29.5232
Endocrine nutritional and metabolic diseases	0.0272	8.4349	1.4076	50.5448
Diseases of the respiratory system	0.0592	1.2823	0.9988	1.6463
Diseases of the circulatory system	0.0503	19.8203	2.7266	144.08
Symptoms signs and abnormal clinical and laboratory findings not elsewhere classified	0.0651	30	1.8395	489.251
Diseases of the eye and adnexa	0.0486	1.442	1.0205	2.0376
Neoplasms	0.0497	20.0728	2.7627	145.84
Diseases of the digestive system	0.0758	12.888	1.7855	93.029
Diseases of the digestive system	0.0289	2.4365	1.149	5.1668
Diseases of the respiratory system	0.0328	3.3913	1.263	9.1064
Diseases of the nervous system	0.0338	3.3605	1.2505	9.0308
Diseases of the circulatory system	0.0422	2.4339	1.0763	5.5042
Neoplasms	0.0881	11.0064	1.5271	79.3277
Diseases of the musculoskeletal system and connective tissue	0.052	3.6311	1.1634	11.3326
Symptoms signs and abnormal clinical and laboratory findings not elsewhere classified	0.0211	3.0904	1.2293	7.7691
Diseases of the respiratory system	0.034	1.2968	1.0232	1.6436
Diseases of the musculoskeletal system and connective tissue	0.0682	14.4154	1.9938	104.225
Neoplasms	0.0782	3.0524	0.9779	9.5273
Diseases of the digestive system	0.0975	1.2748	0.9626	1.6882
Endocrine nutritional and metabolic diseases	0.0992	0.3211	0.0797	1.293
Diseases of the skin and subcutaneous tissue	0.0708	3.4376	1.0115	11.6821
Diseases of the skin and subcutaneous tissue	0.0446
Diseases of the skin and subcutaneous tissue	0.0598	1.3017	0.9933	1.7059
Diseases of the genitourinary system	0.0359	6.8527	1.6927	27.7428
Neoplasms	0.0279	72.2812	4.4231	1181.21
Diseases of the nervous system	0.0978	9.8359	1.3683	70.7039
Diseases of the skin and subcutaneous tissue	0.0782
Certain infectious and parasitic diseases	0.0376	52.7551	3.2525	855.676
Certain infectious and parasitic diseases	0.0489	23.4836	2.7911	197.586
Diseases of the digestive system	0.0899	12.755	1.478	110.075
Diseases of the musculoskeletal system and connective tissue	0.0508	3.6657	1.1753	11.4333
Endocrine nutritional and metabolic diseases	0.0191	2.6533	1.2558	5.6062
Diseases of the musculoskeletal system and connective tissue	0.053	2.4169	1.0227	5.7116
Diseases of the circulatory system	0.0218	8.979	2.2229	36.2681
Neoplasms	0.0358	3.303	1.2271	8.8903
Certain infectious and parasitic diseases	0.000754	5.8043	2.5801	13.0577
Diseases of the circulatory system	0.052	6.24	1.3651	28.5229
Diseases of the eye and adnexa	0.05	2.5581	1.0554	6.2003
Diseases of the eye and adnexa	0.0575	17.2361	2.3773	124.968
Neoplasms	0.0752	5.8782	1.0711	32.2592
Endocrine nutritional and metabolic diseases	0.0045	6.1952	2.3081	16.6289
Diseases of the genitourinary system	0.0972	0.2026	0.0283	1.4489
Certain infectious and parasitic diseases	0.0346	29.3809	4.0023	215.685
Diseases of the digestive system	0.0066	1.4814	1.1238	1.9528
Neoplasms	0.0491	39.8793	2.464	645.443
Neoplasms	0.0615	3.3898	1.0842	10.598
Diseases of the genitourinary system	0.0472	2.5591	1.0376	6.3119
Diseases of the respiratory system	0.0245	42.3316	5.6791	315.537
Neoplasms	0.0024	3.5247	1.5655	7.9354
Diseases of the musculoskeletal system and connective tissue	0.0509	5.8106	1.3902	24.2856
Symptoms signs and abnormal clinical and laboratory findings not elsewhere classified	0.0407	35.8502	3.2479	395.711
Neoplasms	0.0447	23.5633	3.079	180.326
Diseases of the blood and blood-forming organs and certain disorders involving the immune mechanism	0.0364	28.562	3.7924	215.11
Diseases of the nervous system	0.0305	64.5447	4.014	1037.88
Diseases of the nervous system	0.0258	39.988	5.3842	296.986
Diseases of the musculoskeletal system and connective tissue	0.0078	18.9534	3.823	93.9645
Diseases of the skin and subcutaneous tissue	0.0342	7.3175	1.7361	30.8419
Diseases of the musculoskeletal system and connective tissue	0.077	14.4937	1.7439	120.458
Neoplasms	0.0398	26.4895	3.461	202.741
Neoplasms	0.0815	12.3388	1.6546	92.0112
Symptoms signs and abnormal clinical and laboratory findings not elsewhere classified	0.0198	6.4136	1.4352	28.6602
Diseases of the respiratory system	0.072	14.3971	1.8811	110.192
Diseases of the eye and adnexa	0.0786	12.6893	1.7177	93.742
Neoplasms	0.029	36.1998	4.7905	273.548
Diseases of the musculoskeletal system and connective tissue	0.0105	16.2246	3.2732	80.4228
Diseases of the musculoskeletal system and connective tissue	0.0376	7.7073	1.6362	36.3041
Diseases of the nervous system	0.0704	27.0034	1.6848	432.795
Diseases of the nervous system	0.0206	50.9083	6.7702	382.803
Diseases of the eye and adnexa	0.0318	32.1655	4.3611	237.238
Neoplasms	0.0437	6.4574	1.5137	27.5478
Diseases of the digestive system	0.0851	3.3947	0.8489	13.5749
Diseases of the musculoskeletal system and connective tissue	0.0114	7.1361	2.12	24.0204
Congenital malformations deformations and chromosomal abnormalities	0.0241	42.5285	5.7765	313.111
Symptoms signs and abnormal clinical and laboratory findings not elsewhere classified	0.0221	91.2093	5.6128	1482.17
Diseases of the musculoskeletal system and connective tissue	0.0209	6.4386	1.6646	24.904
Diseases of the digestive system	0.0098
Diseases of the musculoskeletal system and connective tissue	0.0113
Neoplasms	0.096	10.581	1.3905	80.5158
Diseases of the nervous system	0.0729	2.5314	0.9273	6.9105
Neoplasms	0.08	3.7361	0.9343	14.94
Diseases of the musculoskeletal system and connective tissue	0.031	37.0199	4.4491	308.031
Diseases of the nervous system	0.0847	22.1596	1.3833	354.977
Certain infectious and parasitic diseases	0.0899	2.2726	0.8726	5.9186
Neoplasms	0.0758	13.6276	1.7813	104.256
Diseases of the digestive system	0.0075
Endocrine nutritional and metabolic diseases	0.0915	10.9255	1.4652	81.4678
Neoplasms	0.0881	11.4591	1.524	86.1648
Diseases of the nervous system	0.0349	29.1451	3.9615	214.423
Neoplasms	0.0943	10.6361	1.4189	79.7266
Diseases of the musculoskeletal system and connective tissue	0.0106	17.6235	3.2268	96.2533
Diseases of the respiratory system	0.0928	2.6495	0.8638	8.1267
Diseases of the musculoskeletal system and connective tissue	0.0531	21.9233	2.5593	187.799
Injury poisoning and certain other consequences of external causes	0.0755	13.519	1.7914	102.021
Diseases of the nervous system	0.0409	24.8569	3.3716	183.257
Diseases of the eye and adnexa	0.0022	489.457	63.3484	3781.75
Diseases of the eye and adnexa	0.0567	18.1752	2.4077	137.203
Diseases of the ear and mastoid process	0.089
Diseases of the respiratory system	0.0554	18.5133	2.4687	138.834
Symptoms signs and abnormal clinical and laboratory findings not elsewhere classified	0.0249	0
Diseases of the respiratory system	0.017	60.5458	8.2395	444.904
Neoplasms	0.046	2.1296	1.0517	4.3122
Neoplasms	0.0472	22.7394	2.9081	177.806
Congenital malformations deformations and chromosomal abnormalities	0.0225	45.4015	6.1848	333.282
Neoplasms	0.039
Diseases of the musculoskeletal system and connective tissue	0.0154	4.7639	1.4538	15.6112
Diseases of the skin and subcutaneous tissue	0.0349	4.7441	1.3631	16.5106
Diseases of the digestive system	0.003	355.639	46.5172	2718.97
Symptoms signs and abnormal clinical and laboratory findings not elsewhere classified	0.0827	3.7448	0.8381	16.7333
Diseases of the circulatory system	0.0628	16.3212	2.1691	122.806
Diseases of the nervous system	0.0331	30.8973	4.189	227.894
Diseases of the digestive system	0.0288
Neoplasms	0.0777	24.3077	1.5171	389.469
Diseases of the nervous system	0.0782	12.9766	1.7254	97.5957
Neoplasms	0.0746	13.7942	1.8126	104.975
Diseases of the blood and blood-forming organs and certain disorders involving the immune mechanism	0.0196	101.882	6.3139	1643.96
Diseases of the genitourinary system	0.0303	3.7259	1.2926	10.7397
Congenital malformations deformations and chromosomal abnormalities	0.001	45.752	10.8949	192.13
Endocrine nutritional and metabolic diseases	0.0174	59.3678	8.0349	438.653
Diseases of the genitourinary system	0.0047	270.567	29.9685	2442.78
Congenital malformations deformations and chromosomal abnormalities	0.0213	48.2133	6.5475	355.026
Endocrine nutritional and metabolic diseases	0.0416	0.2311	0.0528	1.0104
Diseases of the eye and adnexa	0.0722	14.203	1.8745	107.615
Neoplasms	0.0353	7.4925	1.7023	32.9764
Diseases of the eye and adnexa	0.0725	26.1795	1.6331	419.67
Neoplasms	0.0774	13.0539	1.7462	97.5875
Diseases of the musculoskeletal system and connective tissue	0.0247	3.3938	1.2851	8.9629
Diseases of the musculoskeletal system and connective tissue	0.0028	410.654	50.3848	3346.97
Diseases of the blood and blood-forming organs and certain disorders involving the immune mechanism	0.0331	59.4851	3.6947	957.717
Diseases of the nervous system	0.0373	3.0423	1.1417	8.1068
Neoplasms	0.0212	49.3155	6.5633	370.546
Congenital malformations deformations and chromosomal abnormalities	0.0056	186.198	24.889	1392.98
Diseases of the genitourinary system	0.0075	17.6425	3.9076	79.654
Diseases of the musculoskeletal system and connective tissue	0.0018	635.851	77.2054	5236.76
Neoplasms	0.0251	41.8681	5.5405	316.384
Diseases of the musculoskeletal system and connective tissue	0.0511	4.5715	1.1432	18.2814
Diseases of the digestive system	0.0019	13.4225	4.0787	44.172
Symptoms signs and abnormal clinical and laboratory findings not elsewhere classified	0.0605	23.8085	2.1572	262.771
Diseases of the circulatory system	0.0311	2.5941	1.1463	5.8705
Neoplasms	0.0285	38.8789	4.8543	311.387
Diseases of the respiratory system	0.0632	16.9888	2.1504	134.217
Diseases of the digestive system	0.0198
Symptoms signs and abnormal clinical and laboratory findings not elsewhere classified	0.0519	7.8791	1.3162	47.1659
Diseases of the ear and mastoid process	0.0084	131.756	16.7383	1037.12
Certain infectious and parasitic diseases	0.0062	167.565	22.6106	1241.81
Neoplasms	0.0675	2.198	0.9485	5.0934
Diseases of the respiratory system	0.0344	30.1346	4.027	225.503
Diseases of the digestive system	0.0578
Neoplasms	0.0522	19.8741	2.6224	150.62
Diseases of the digestive system	0.0815	12.3624	1.6536	92.4238
Neoplasms	0.0834	12.4122	1.6129	95.5187
Diseases of the digestive system	0.0166
Neoplasms	0.0262	40.1592	5.3125	303.576
Diseases of the digestive system	0.0176	113.579	7.0389	1832.69
Diseases of the skin and subcutaneous tissue	0.008	8.4826	2.4166	29.7754
Neoplasms	0.0228	46.4737	6.0957	354.317
Certain infectious and parasitic diseases	0.0853	4.4814	1.0246	19.6002
Diseases of the respiratory system	0.0969	10.2465	1.3802	76.0726
Diseases of the skin and subcutaneous tissue	0.0376	28.4601	3.6694	220.738
Endocrine nutritional and metabolic diseases	0.0165	64.66	8.4691	493.669
Neoplasms	0.0604	16.7272	2.2603	123.789
Congenital malformations deformations and chromosomal abnormalities	0.0176	59.358	7.9552	442.903
Diseases of the eye and adnexa	0.0394	6.753	1.6053	28.4075
Neoplasms	0.0266	39.9917	5.218	306.501
Diseases of the skin and subcutaneous tissue	0.0751	2.355	1.006	5.5132
Certain infectious and parasitic diseases	0.0903	4.4121	0.9873	19.7168
Diseases of the nervous system	0.0714	26.5926	1.6583	426.43
Diseases of the circulatory system	0.0072	18.3597	4.0182	83.8885
Neoplasms	0.0197	54.4791	7.0655	420.068
Diseases of the musculoskeletal system and connective tissue	0.012	90.0051	11.7126	691.643
Neoplasms	0.0069	155.894	20.4975	1185.65
Diseases of the musculoskeletal system and connective tissue	0.0085	141.837	16.4832	1220.49
Diseases of the nervous system	0.0074	141.486	18.8708	1060.8
Diseases of the nervous system	0.0892	11.1949	1.5045	83.3009
Diseases of the genitourinary system	0.0785	2.4689	0.9579	6.3635
Diseases of the musculoskeletal system and connective tissue	0.003	386.498	47.4742	3146.56
Diseases of the circulatory system	0.0268	8.8605	1.9818	39.6145
Diseases of the nervous system	0.0469	21.8887	2.9331	163.349
Neoplasms	0.0154	71.5916	9.0438	566.723
Diseases of the musculoskeletal system and connective tissue	0.0906	20.628	1.2874	330.52
Neoplasms	0.0986	10.1003	1.3546	75.3106
Diseases of the nervous system	0.039	26.2991	3.5372	195.533
Diseases of the blood and blood-forming organs and certain disorders involving the immune mechanism	0.034	57.9759	3.5955	934.831
Diseases of the respiratory system	0.05	20.4365	2.7456	152.115
Congenital malformations deformations and chromosomal abnormalities	0.0066	161.328	21.2136	1226.89
Diseases of the musculoskeletal system and connective tissue	0.0577	18.8802	2.3589	151.114
[truncated: 2,814 more rows]

## Sheet: Table S7
Table S7 Interaction between chemicals and TGFA in the CTD
Chemical Name	Chemical ID	Interaction Count	Organism Count	FDA approved
Tetrachlorodibenzodioxin	D013749	40	3	No
Estradiol	D004958	23	3	Yes
Particulate Matter	D052638	20	2	No
Quercetin	D011794	20	1
arsenite	C015001	19	1	No
Resveratrol	D000077185	18	1
bisphenol A	C006780	17	4	No
leptomycin B	C038753	17	0	No
sodium arsenite	C017947	15	2	No
acteoside	C058956	14	1	No
Gefitinib	D000077156	13	2	Yes
PD168393	C509204	13	1	No
polydatin	C058229	13	1	No
5-((2,6-dichlorobenzyl)sulfonyl)-3-((3,5-dimethyl-4-((2-(pyrrolidin-1-ylmethyl)pyrrolidin-1-yl)carbonyl)-1H-pyrrol-2-yl)methylene)-1,3-dihydro-2H-indol-2-one	C480541	10	1	No
Fulvestrant	D000077267	10	1
Diethylnitrosamine	D004052	9	2	No
Vehicle Emissions	D001335	9	1	No
Carbon Tetrachloride	D002251	7	2	No
Genistein	D019833	7	2	No
Glucose	D005947	7	2	No
Irinotecan	D000077146	7	1	Yes
RTKI cpd	C101044	7	1	No
Rutin	D012431	7	1	No
Silicon Dioxide	D012822	7	1	No
Crizotinib	D000077547	6	1	Yes
Methotrexate	D008727	6	2	Yes
Tretinoin	D014212	6	3	Yes
Air Pollutants	D000393	5	1	No
Ethinyl Estradiol	D004997	5	4	Yes
Hydrochloric Acid	D006851	5	1	No
Lipopolysaccharides	D008070	5	2	No
Tamoxifen	D013629	5	2	Yes
Tetradecanoylphorbol Acetate	D013755	5	2	No
Tobacco Smoke Pollution	D014028	5	1	No
4-nonylphenol	C041594	4	1	No
Arsenic	D001151	4	1	No
Asbestos, Serpentine	D017632	4	2	No
bisphenol S	C543008	4	2	No
Gasoline	D005742	4	1	No
nickel sulfate	C029938	4	2	No
Polycyclic Aromatic Hydrocarbons	D011084	4	1	No
Valproic Acid	D014635	4	2	Yes
batimastat	C080985	3	1
bisphenol F	C000611646	3	2	No
Cadmium	D002104	3	1	No
Calcium	D002118	3	1	No
Cisplatin	D002945	3	1	Yes
GW280264X	C492546	3	1	No
manganese chloride	C025340	3	1	No
pirinixic acid	C006253	3	3	No
vinclozolin	C025643	3	1	No
2-(2-amino-3-methoxyphenyl)-4H-1-benzopyran-4-one	C093973	2	1	No
3-dinitrobenzene	C017906	2	1	No
4-hydroxy-equilenin	C065250	2	1	No
Acetaminophen	D000082	2	2	Yes
Aerosols	D000336	2	1	No
Antigens, Dermatophagoides	D039741	2	1	No
Aspirin	D001241	2	1	Yes
Atrazine	D001280	2	1	No
Benzo(a)pyrene	D001564	2	1	No
Cadmium Chloride	D019256	2	1	No
Capsaicin	D002211	2	1	No
carvacrol	C073316	2	1	No
Cuprizone	D003471	2	1	No
Dibutyl Phthalate	D003993	2	2	No
Diethylstilbestrol	D004054	2	2	Yes
ferric nitrilotriacetate	C020326	2	1	No
Fluorides	D005459	2	1	No
Glucosamine	D005944	2	1	No
Hexachlorobenzene	D006581	2	1	No
JP8 aviation fuel	C098607	2	1	No
(+)-JQ1 compound	C561695	2	1	No
Mercuric Chloride	D008627	2	1	No
Mustard Gas	D009151	2	2	No
N-((2-(hydroxyaminocarbonyl)methyl)-4-methylpentanoyl)-3-(2'-naphthyl)alanylalanine, 2-aminoethylamide	C092152	2	1	No
N-(2(R)-2-(hydroxamidocarbonylmethyl)-4-methylpentanoyl)-L-tryptophan methylamide	C078131	2	1	No
Nitrofurazone	D009583	2	1	No
Oxygen	D010100	2	1	No
Paraquat	D010269	2	1	No
pifithrin	C121565	2	1	No
Plant Extracts	D010936	2	2	No
Progesterone	D011374	2	2	Yes
Raloxifene Hydrochloride	D020849	2	1	Yes
rottlerin	C085746	2	1	No
Testosterone	D013739	2	1	No
titanium dioxide	C009495	2	1	No
tributyltin	C011559	2	2	No
Triclosan	D014260	2	1	No
1,3-dimethylthiourea	C038983	1	1	No
1,4-bis(2-(3,5-dichloropyridyloxy))benzene	C028474	1	1	No
1-Butanol	D020001	1	1	No
1-methylpropyl-2-imidazolyl disulfide	C412893	1	1	No
2-(1'H-indole-3'-carbonyl)thiazole-4-carboxylic acid methyl ester	C548651	1	1	No
2,2',3',4,4',5-hexachlorobiphenyl	C029790	1	1	No
2,3-bis(4-hydroxyphenyl)-propionitrile	C486182	1	1	No
2,4,5,2',4',5'-hexachlorobiphenyl	C014024	1	1	No
2-(4-morpholinyl)-8-phenyl-4H-1-benzopyran-4-one	C085911	1	1	No
2-amino-1-methyl-6-phenylimidazo(4,5-b)pyridine	C049584	1	1	No
2'-hydroxyflavanone	C520534	1	1	No
2-tert-butylhydroquinone	C018855	1	1	No
3'-methoxy-4'-nitroflavone	C091768	1	1	No
4-(4-fluorophenyl)-2-(4-hydroxyphenyl)-5-(4-pyridyl)imidazole	C090942	1	1	No
A 419259	C469552	1	1	No
Acetylcysteine	D000111	1	1	Yes
Adenosine	D000241	1	1	No
alpha-Tocopherol	D024502	1	1	No
Ammonium Chloride	D000643	1	1	No
Androgens	D000728	1	1	No
Antirheumatic Agents	D018501	1	1	No
apple polyphenol extract	C526219	1	1	No
Arsenic Trioxide	D000077237	1	1	No
Auranofin	D001310	1	1	No
bazedoxifene	C447119	1	1	Yes
benzo(e)pyrene	C026487	1	1	No
Biological Factors	D001685	1	1	No
bisphenol AF	C583074	1	1	No
Bromocriptine	D001971	1	1	Yes
Bucladesine	D003994	1	1
Buthionine Sulfoximine	D019328	1	1	No
Butylated Hydroxytoluene	D002084	1	1	No
butylbenzyl phthalate	C027561	1	1	No
butyraldehyde	C018475	1	1	No
Cacodylic Acid	D002101	1	1	No
Calcitriol	D002117	1	1	Yes
Catechin	D002392	1	1	No
Celecoxib	D000068579	1	1	Yes
CGP 52608	C092451	1	1	No
Chelating Agents	D002614	1	1	No
Chlorpyrifos	D004390	1	1	No
Cholecalciferol	D002762	1	1	No
chromium hexavalent ion	C074702	1	1	No
Copper	D003300	1	1	No
Corn Oil	D003314	1	1	No
Cycloheximide	D003513	1	1	No
cyproconazole	C093628	1	1	No
darinaparsin	C515055	1	1	Yes
decamethrin	C017180	1	1	No
Decitabine	D000077209	1	1	Yes
DEET	D003671	1	1	No
Dexamethasone	D003907	1	1	Yes
Dextromethorphan	D003915	1	1	Yes
Diacetyl	D003931	1	1	No
Diazooxonorleucine	D003980	1	1	No
Diclofenac	D004008	1	1	Yes
Dietary Fats	D004041	1	1	No
Diethylhexyl Phthalate	D004051	1	1	No
diethyl phthalate	C007379	1	1	No
diisobutyl phthalate	C025605	1	1	No
diisononyl phthalate	C012125	1	1	No
di-n-butylphosphoric acid	C065087	1	1	No
diosbulbin B	C569454	1	1	No
Dioxins	D004147	1	1	No
Dipyrone	D004177	1	1	No
Dizocilpine Maleate	D016291	1	1	No
Doxorubicin	D004317	1	1	Yes
Dronabinol	D013759	1	1	No
epoxiconazole	C109476	1	1	No
ERB 041	C478102	1	1	No
Erlotinib Hydrochloride	D000069347	1	1	Yes
erucylphospho-N,N,N-trimethylpropylammonium	C472787	1	1	No
Ethanol	D000431	1	1	No
Etoposide	D005047	1	1	Yes
evodiamine	C049639	1	1	No
excavatolide B	C574336	1	1	No
Fenretinide	D017313	1	1
ferric oxide	C000499	1	1	No
Fluorouracil	D005472	1	1	Yes
Formaldehyde	D005557	1	1	No
Furosemide	D005665	1	1	No
Gentamicins	D005839	1	1	Yes
Grape Seed Proanthocyanidins	C511402	1	1	No
Hexachlorocyclohexane	D001556	1	1	No
Ionomycin	D015759	1	1	No
isobutyl alcohol	C040507	1	1	No
kaempferol	C006552	1	1	No
KB R7785	C107086	1	1	No
KN 93	C072105	1	1	No
Lactic Acid	D019344	1	1	No
Lansoprazole	D064747	1	1	No
Leflunomide	D000077339	1	1	No
LG 100815	C533894	1	1	No
Lidocaine	D008012	1	1	Yes
Limonene	D000077222	1	1	No
Lycopene	D000077276	1	1	No
Manganese	D008345	1	1	No
marimastat	C100342	1	1	No
Melatonin	D008550	1	1	No
Melitten	D008555	1	1	No
Methapyrilene	D008701	1	1	No
Mifepristone	D015735	1	1	Yes
mono-(2-ethylhexyl)phthalate	C016599	1	1	No
monomethylarsonous acid	C406082	1	1	No
Neomycin	D009355	1	0	No
Nickel	D009532	1	1	No
Nicotine	D009538	1	0	No
nitrosobenzylmethylamine	C014707	1	1	No
NVP-TAE684	C516714	1	1	No
octa-2,4,6-trienoic acid	C062198	1	1	No
o,p'-DDT	C016340	1	1	No
Ozone	D010126	1	1	No
PCB 180	C410127	1	1	No
Pentoxifylline	D010431	1	1	No
perfluorohexanesulfonic acid	C471071	1	1	No
perfluorooctanoic acid	C023036	1	1	No
Permethrin	D026023	1	1	No
Phenobarbital	D010634	1	0	Yes
Phenytoin	D010672	1	1	Yes
phorone	C018637	1	1	No
Piroxicam	D010894	1	1	Yes
poly(propyleneimine)	C443641	1	1	No
Probenecid	D011339	1	1	No
propiconazole	C045950	1	1	No
Propylthiouracil	D011441	1	1	No
pyrazolanthrone	C432165	1	1	No
pyrrolidine dithiocarbamic acid	C020972	1	1	No
pyrvinium	C024631	1	1	No
quinomethionate	C005266	1	1	No
resorcinol	C031389	1	1	No
riddelliine	C013672	1	1	No
ruscogenin	C012541	1	1	No
Sarin	D012524	1	1	No
scriptaid	C410733	1	1	No
Smoke	D012906	1	1	No
Sunitinib	D000077210	1	1	Yes
Temozolomide	D000077204	1	1	Yes
tert-Butylhydroperoxide	D020122	1	1	No
Thioacetamide	D013853	1	1	No
Thioctic Acid	D008063	1	1	No
Thiram	D013893	1	1	No
Trichloroethylene	D014241	1	1	No
trichostatin A	C012589	1	1	No
trimellitic anhydride	C015559	1	1	No
triphenyl phosphate	C005445	1	1	No
Troglitazone	D000077288	1	1	Yes
U 0126	C113580	1	1	No
Vanadates	D014638	1	1	No
Vemurafenib	D000077484	1	1	Yes
Vitamin A	D014801	1	1	Yes
Zearalenone	D015025	1	1	No
Zeranol	D015029	1	1	No
zinc chromate	C023616	1	1	No
Zinc Sulfate	D019287	1	1	No

## Sheet: Table S8
Table S8 Interaction between chemicals and TGFA in the ChEMBL
Parent Molecule	Name	Phase
CHEMBL4297525	RELAMORELIN	3.0
CHEMBL1201620	SOMATREM	Approved
CHEMBL4650335	NENDRATAREOTIDE UZATANSINE	1.0
CHEMBL2108175	ANTIHEMOPHILIC FACTOR	3.0
CHEMBL58547	IPAMORELIN	2.0
CHEMBL27193	DILEVALOL	Approved
CHEMBL29741	IRAMPANEL	2.0
CHEMBL815	DINOPROST	Approved
CHEMBL1201580	ADALIMUMAB	Approved
CHEMBL1201833	GOLIMUMAB	Approved
CHEMBL2108239	CILMOSTIM	3.0
CHEMBL113313	CAPROMORELIN	2.0
CHEMBL2108469	MUPLESTIM	2.0
CHEMBL2108313	CONBERCEPT	3.0
CHEMBL441738	AFAMELANOTIDE	Approved
CHEMBL1680	OCTREOTIDE	Approved
CHEMBL1201515	PEGVISOMANT	Approved
CHEMBL1201832	ROMIPLOSTIM	Approved
CHEMBL2107881	REGRAMOSTIM	3.0
CHEMBL278623	MACIMORELIN	Approved
CHEMBL4298081	HEPATOPOIETIN-A	1.0
CHEMBL1200810	DOXERCALCIFEROL	Approved
CHEMBL198362	RIVAROXABAN	Approved
CHEMBL4298118	PREIMPLANTATION FACTOR	2.0
CHEMBL1595	DIHYDROCODEINE	Approved
CHEMBL1201692	FOLLITROPIN ALFA	Approved
CHEMBL1236395	TREHALOSE	3.0
CHEMBL4297852	CENEGERMIN	Approved
CHEMBL1230314	ESTETROL	Approved
CHEMBL3989970	MAVELERTINIB	2.0
CHEMBL2105829	MODIPAFANT	2.0
CHEMBL5314801	IDRAPARINUX	3.0
CHEMBL5095167	BEFOTERTINIB	2.0
CHEMBL1909452	APRAMYCIN	2.0
CHEMBL2108287	APRINOCARSEN	3.0
CHEMBL4297922	TUMOR NECROSIS FACTOR RECEPTOR SUPERFAMILY MEMBER 9	1.0
CHEMBL2108572	BALUGRASTIM	2.0
CHEMBL1201595	LARONIDASE	Approved
CHEMBL3989859	TOCOPHEROL ACETATE	Approved
CHEMBL4594584	ANTIHEMOPHILIC FACTOR PEGYLATED (MW 20000) HUMAN SEQUENCE RECOMBINANT	Approved
CHEMBL718	METHYLDOPA (RACEMIC)	1.0
CHEMBL4297954	FIBROBLAST GROWTH FACTOR-1	1.0
CHEMBL4297308	NEROFE	2.0
CHEMBL2107456	LIMAPROST	3.0
CHEMBL3115298	IZILENDUSTAT	2.0
CHEMBL1951706	HYDROMORPHINOL	2.0
CHEMBL2108117	SITOSTEROLS	Approved
CHEMBL253144	CORTODOXONE	2.0
CHEMBL347695	IMILOXAN	unknown
CHEMBL2108614	LANIMOSTIM	2.0
CHEMBL3989445	NUPAFANT	2.0
CHEMBL1742432	BREFONALOL	2.0
CHEMBL2106455	NONATHYMULIN	2.0
CHEMBL3990345	VINROSIDINE	unknown
CHEMBL2108148	THROMBOPLASTIN	Approved
CHEMBL2108099	SOMETRIBOVE	2.0
CHEMBL2108120	PEGACARISTIM	2.0
CHEMBL2108269	CETERMIN	2.0
CHEMBL2106506	GLUCEPTATE SODIUM	unknown
CHEMBL2108006	SOMFASEPOR	2.0
CHEMBL2108374	DUMORELIN	2.0
CHEMBL5314810	BEMILTENASE ALFA	2.0
CHEMBL2108862	SOMATORELIN	Approved
CHEMBL2108192	DANIPLESTIM	2.0
CHEMBL1742465	MOXASTINE	2.0
CHEMBL2105887	MERGOCRIPTINE	2.0
CHEMBL2103891	PALDIMYCIN A	unknown
CHEMBL2103942	NEMADECTIN	2.0
CHEMBL444186	RAZOXANE	Approved
CHEMBL273386	2 4-DINITROPHENOL	2.0
CHEMBL31836	PIPEROXAN	2.0
CHEMBL4748063	EMRUSOLMIN	2.0
CHEMBL2107793	ALPHACETYLMETHADOL	2.0
CHEMBL2107078	SETIPAFANT	2.0
CHEMBL2106423	MECLORISONE DIBUTYRATE	2.0
CHEMBL2108689	SOMAVUBOVE	2.0
CHEMBL2108004	SOMENOPOR	2.0
CHEMBL4297361	1.ALPHA.-HYDROXYVITAMIN D5	1.0
CHEMBL2108294	RISMORELIN	2.0
CHEMBL2110643	BENDACALOL	unknown
CHEMBL2110946	METALOL	unknown
CHEMBL2109098	FACTOR IX COMPLEX	1.0
CHEMBL2106298	FENBENICILLIN	2.0
CHEMBL459048	SOBREROL	unknown
CHEMBL57895	EFAROXAN	2.0
CHEMBL1403899	THIOCTIC ACID AMIDE	unknown
CHEMBL92590	ACETAMINOSALOL	2.0
CHEMBL608856	DIPHENAN	2.0
CHEMBL280164	APAFANT	2.0
CHEMBL450613	ZERANOL	2.0
CHEMBL2109179	NARTOGRASTIM	2.0
CHEMBL533841	CINCHONIDINE	unknown
CHEMBL42583	SAMPATRILAT	2.0
CHEMBL2106016	ATRINOSITOL	2.0
CHEMBL1395610	PROROXAN	unknown
CHEMBL386768	EDOTREOTIDE YTTRIUM	2.0
CHEMBL2108761	RISMORELIN PORCINE	unknown
CHEMBL2109100	FACTOR VIII FRACTION	unknown
CHEMBL2105156	NIBROXANE	2.0
CHEMBL2110640	AZALOXAN	unknown
CHEMBL1908335	DEPREOTIDE	2.0
CHEMBL2108303	LENOMORELIN	2.0
CHEMBL349811	TULOPAFANT	2.0
CHEMBL2108898	ALPHA AMYLASE	unknown
CHEMBL1201504	FIBRINOGEN I 125	Approved
CHEMBL2104423	NARASIN	2.0
CHEMBL2110919	ETHOMOXANE	unknown
CHEMBL5095124	HEMOGLOBIN SUCISTIL (BOVINE)	2.0
CHEMBL2104674	BUTAMOXANE	2.0
CHEMBL1236684	VIRGINIAMYCIN FACTOR S	unknown
CHEMBL2104390	ILATREOTIDE	2.0
CHEMBL3989451	ACETORPHINE	2.0
CHEMBL424518	SULFINALOL	unknown
CHEMBL453863	TEROXIRONE	2.0
CHEMBL1623765	ALPHAPRODINE	unknown
CHEMBL1742419	AMBENOXAN	2.0
CHEMBL2109202	MURODERMIN	2.0
CHEMBL1235017	OROTIC ACID	2.0
CHEMBL4297780	MAGNESIUM ISOGLYCYRRHIZINATE	unknown
CHEMBL5315129	(6.ALPHA. 11.BETA.)-6 9-DIFLUORO-11 21-DIHYDROXY-17-(1-OXOBUTOXY)PREGNA-1 4-DIENE-3 20-DIONE	unknown
CHEMBL2108439	MIRIMOSTIM	2.0
CHEMBL2108421	LERIDISTIM	2.0
CHEMBL2106038	THYMOCTONAN	2.0
CHEMBL2108863	SONERMIN	2.0
CHEMBL2108691	SOMIDOBOVE	2.0
CHEMBL2108538	PIFONAKIN	2.0
CHEMBL2108690	SOMETRIPOR	2.0
CHEMBL2104181	CHLORALOSE	2.0
CHEMBL3989527	DACOPAFANT	2.0
CHEMBL2107956	REPIFERMIN	2.0
CHEMBL2105298	ROCEPAFANT	2.0
CHEMBL2108098	SOMAGREBOVE	2.0
CHEMBL2108132	PLUSONERMIN	2.0
CHEMBL2111050	PENTAMOXANE	unknown
CHEMBL2108199	ERSOFERMIN	2.0
CHEMBL1256871	SOBUZOXANE	2.0
CHEMBL2108149	ECOGRAMOSTIM	2.0
CHEMBL2103904	TOSACTIDE	2.0
CHEMBL2104166	BOLENOL	2.0
CHEMBL4297532	SATOREOTIDE TRIZOXETAN	2.0
CHEMBL113278	MEDROXALOL	2.0
CHEMBL252312	DEXSOTALOL	unknown
CHEMBL296035	BUFURALOL	2.0
CHEMBL1515611	BROMISOVALUM	2.0
CHEMBL442565	ALPHA-PINENE	1.0
CHEMBL2108180	ARDENERMIN	2.0
CHEMBL108335	EXAMORELIN	2.0
CHEMBL2108464	GARNOCESTIM	2.0
CHEMBL2108861	SOMALAPOR	2.0
CHEMBL2108438	MILODISTIM	2.0
CHEMBL1236670	VIRGINIAMYCIN FACTOR M1	unknown
CHEMBL2105601	XENBUCIN	2.0
CHEMBL1742477	FLESINOXAN	2.0
CHEMBL2108182	CORTICORELIN	3.0
CHEMBL476186	ERIBAXABAN	2.0
CHEMBL322832	LEXIPAFANT	2.0
CHEMBL1328919	CLOROPHENE	2.0
CHEMBL259548	BOLASTERONE	2.0
CHEMBL428593	GLYCERYL MONOOLEATE	unknown
CHEMBL5314818	CIBOTERCEPT	2.0
CHEMBL5314897	ZALFERMIN	2.0
CHEMBL2107983	PEGNARTOGRASTIM	2.0
CHEMBL2108024	DAPICLERMIN	2.0
CHEMBL4303615	ERCALCITRIOL	unknown
CHEMBL2108003	SOMATOSALM	2.0
CHEMBL106593	PRALMORELIN	unknown
CHEMBL2108521	IROPLACT	2.0
CHEMBL1608183	ISOFLUPREDONE ACETATE	2.0
CHEMBL152231	AMOSULALOL	2.0
CHEMBL5095072	MINZASOLMIN	2.0
CHEMBL5314737	ELRITERCEPT	2.0
CHEMBL259254	SANTONIN	unknown
CHEMBL444122	STEVIOSIDE	1.0
CHEMBL1765294	FLUPAROXAN	unknown
CHEMBL73193	FIDEXABAN	2.0
CHEMBL286452	ALFATRADIOL	2.0
CHEMBL1357517	DEXEFAROXAN	2.0
CHEMBL206335	RAZAXABAN	unknown
CHEMBL210952	ELTANOLONE	2.0
CHEMBL2107428	ISRAPAFANT	2.0
CHEMBL119625	ZONAMPANEL	2.0
CHEMBL1214124	PERAMPANEL	Approved
CHEMBL4298129	HUMAN COAGULATION FACTOR VIII/VON WILLEBRAND FACTOR COMPLEX	Approved
CHEMBL2109408	LAMPALIZUMAB	3.0
CHEMBL3353410	OSIMERTINIB	Approved
CHEMBL2108594	EPTOTERMIN ALFA	Approved
CHEMBL361497	ARTESUNATE	Approved
CHEMBL4594581	INSULIN ICODEC	1.0
CHEMBL2108557	TELBERMIN	2.0
CHEMBL575060	GLUTAMIC ACID	3.0
CHEMBL139835	CYPROTERONE ACETATE	Approved
CHEMBL1743263	DIHYDROERGOCRYPTINE	unknown
CHEMBL2108314	NEPIDERMIN	3.0
CHEMBL1287935	VERUCERFONT	2.0
CHEMBL5095468	OREMEPERMIN ALFA	1.0
CHEMBL2107328	DASOLAMPANEL ETIBUTIL	2.0
CHEMBL325439	BEPAFANT	2.0
CHEMBL1232903	GLYCERYLPHOSPHATE	unknown
CHEMBL127349	NIFENALOL	2.0
CHEMBL281764	TABIMORELIN	2.0
CHEMBL16080	TRICHLOROETHANE	Approved
CHEMBL2108208	LENERCEPT	3.0
CHEMBL2103869	DASOLAMPANEL	2.0
CHEMBL514270	EMICERFONT	2.0
CHEMBL96	GAMMA-AMINOBUTYRIC ACID	1.0
CHEMBL4650743	.ALPHA.-R-LIPOIC ACID CHOLINE ESTER	2.0
CHEMBL2108059	VELAFERMIN	2.0
CHEMBL1201831	CERTOLIZUMAB PEGOL	Approved
CHEMBL4650319	MOBOCERTINIB	Approved
CHEMBL364713	NOSCAPINE	Approved
CHEMBL5095425	LUTETIUM LU177 EDOTREOTIDE	2.0
CHEMBL2110938	PIPRADROL	2.0
CHEMBL46618	OTAMIXABAN	3.0
CHEMBL468	THALIDOMIDE	Approved
CHEMBL5095150	RILUNERMIN ALFA	2.0
CHEMBL193482	ESTRIOL	Approved
CHEMBL44	GENISTEIN	2.0
CHEMBL3590106	ULIXERTINIB	2.0
CHEMBL5095336	LUSACOMFAR ALFA	2.0
CHEMBL1201585	TRASTUZUMAB	Approved
CHEMBL4299850	PHENCYNONATE	2.0
CHEMBL1201621	SOMATROPIN	Approved
CHEMBL207538	BREXANOLONE	Approved
CHEMBL1738	DEXRAZOXANE	Approved
CHEMBL2108506	INTERFERON ALFA	Approved
CHEMBL4297873	ANTIHEMOPHILIC FACTOR HUMAN RECOMBINANT	Approved
CHEMBL4594403	OSAVAMPATOR	2.0
CHEMBL493	BROMOCRIPTINE	Approved
CHEMBL1627367	FLUOROESTRADIOL	Approved
CHEMBL2108334	EPTACOG ALFA (ACTIVATED)	Approved
CHEMBL614	PYRAZINAMIDE	Approved
CHEMBL3039542	CIMAGLERMIN ALFA	2.0
CHEMBL1222250	DEXTROSE	Approved
CHEMBL4298063	CILIARY NEUROTROPHIC FACTOR	3.0
CHEMBL2109152	MINERAL OIL	Approved
CHEMBL1237122	CARBOPROST	Approved
CHEMBL2110556	INDIUM PENTETREOTIDE	Approved
CHEMBL3989682	BECAMPANEL	2.0
CHEMBL677	LEVONORDEFRIN	Approved
CHEMBL16476	PRONETALOL	Approved
CHEMBL2108400	EMFILERMIN	2.0
CHEMBL373204	ALPHA-CYPERMETHRIN	unknown
CHEMBL1018	DIENESTROL	Approved
CHEMBL1201490	SERMORELIN ACETATE	Approved
CHEMBL1628662	FOROPAFANT	2.0
CHEMBL1201413	TECHNETIUM TC 99M DEPREOTIDE	Approved
CHEMBL2111145	SOMANTADINE	unknown
CHEMBL3349607	PASIREOTIDE	Approved
CHEMBL4297955	FOLLITROPIN	Approved
CHEMBL1235452	SULFUR	Approved
CHEMBL174	AMPICILLIN	Approved
CHEMBL1601669	ALFACALCIDOL	Approved
CHEMBL2108792	TIFACOGIN	3.0
CHEMBL1201717	MECASERMIN RINFABATE	Approved
CHEMBL1201438	ALDESLEUKIN	Approved
CHEMBL1963249	ULIMORELIN	3.0
CHEMBL2110618	MINOPAFANT	2.0
CHEMBL1201591	CORTICORELIN OVINE TRIFLUTATE	Approved
CHEMBL4594322	EFTOZANERMIN ALFA	2.0
CHEMBL395429	OXYTOCIN	Approved
CHEMBL2108637	RADOTERMIN	2.0
CHEMBL491	HYDROXYFLUTAMIDE	2.0
CHEMBL5095419	FOSGONIMETON	3.0
CHEMBL512351	BETRIXABAN	Approved
CHEMBL2108833	AVOTERMIN	3.0
CHEMBL5314521	IMDATIFAN	2.0
CHEMBL2105611	TACALCITOL	Approved
CHEMBL4594230	LIPEGFILGRASTIM	Approved
CHEMBL1922235	DAREXABAN	3.0
CHEMBL2107891	TASONERMIN	Approved
CHEMBL445472	16.ALPHA.-BROMOEPIANDROSTERONE	1.0
CHEMBL1062	HYDROXYPROGESTERONE	2.0
CHEMBL1201568	PEGFILGRASTIM	Approved
CHEMBL4558324	LAZERTINIB	3.0
CHEMBL2108110	THROMBIN	Approved
CHEMBL5314729	BRENETAFUSP	2.0
CHEMBL3646221	VADADUSTAT	Approved
CHEMBL5315097	ALLOGENEIC T CELLS GENETICALLY MODIFIED WITH A RETROVIRAL VECTOR ENCODING FOR A TRUNCATED FORM OF THE HUMAN LOW AFFINITY NERVE GROWTH FACTOR RECEPTOR (DELTALNGFR) AND THE HERPES SIMPLEX I VIRUS THYMIDINE KINASE (HSV-TK MUT2)	Approved
CHEMBL61872	TALAMPANEL	2.0
CHEMBL4802208	PEGIPANERMIN	2.0
CHEMBL1742988	BAMINERCEPT	2.0
CHEMBL2152999	.ALPHA.-TOCOPHERYLOXYACETIC ACID	1.0
CHEMBL3545042	SELURAMPANEL	2.0
CHEMBL3545057	ACETYLDIGITOXIN	Approved
CHEMBL5314498	ZONGERTINIB	2.0
CHEMBL1075790	PERUVOSIDE	unknown
CHEMBL4297619	ENARODUSTAT	3.0
CHEMBL4297879	.ALPHA.1-PROTEINASE INHIBITOR HUMAN	Approved
CHEMBL2108380	LIATERMIN	2.0
CHEMBL3989727	VITAMIN E	Approved
CHEMBL13817	IBUTAMOREN	2.0
CHEMBL5315091	GENETICALLY MODIFIED RECOMBINANT SHIGA-TOXIN-2E ANTIGEN	Approved
CHEMBL31965	CANERTINIB	3.0
CHEMBL1594	PANTOTHENIC ACID	Approved
CHEMBL4112929	MILVEXIAN	3.0
CHEMBL5315126	FOLLITROPIN BETA	Approved
CHEMBL1237023	DENOSUMAB	Approved
CHEMBL1201557	INTERFERON ALFACON-1	Approved
CHEMBL2364661	PEGBOVIGRASTIM	2.0
CHEMBL5095152	SOZINIBERCEPT	2.0
CHEMBL2104537	AMOPROXAN	Approved
CHEMBL4297768	IDRABIOTAPARINUX SODIUM	3.0
CHEMBL4297419	.ALPHA.-PYRROLIDINONONANOPHENONE	1.0
CHEMBL5095043	ATAMPARIB	1.0
CHEMBL2108185	CORIFOLLITROPIN ALFA	Approved
CHEMBL2108340	TRIDECACTIDE	3.0
CHEMBL1201498	AMINO ACIDS	Approved
CHEMBL2108975	ANCESTIM	2.0
CHEMBL1269025	EDOXABAN	Approved
CHEMBL2107873	VONICOG ALFA	Approved
CHEMBL262135	GALLIUM OXODOTREOTIDE	Approved
CHEMBL4297953	ANTI-INHIBITOR COAGULANT COMPLEX	3.0
CHEMBL3590187	CLASCOTERONE	Approved
CHEMBL482950	PEXACERFONT	3.0
CHEMBL5314564	SUNVOZERTINIB	3.0
CHEMBL1743057	PEGSUNERCEPT	2.0
CHEMBL1201464	CHORIOGONADOTROPIN ALFA	Approved
CHEMBL2103975	VAPREOTIDE	3.0
CHEMBL76725	GUANOXAN	2.0
CHEMBL3989911	VELDOREOTIDE	2.0
CHEMBL4297950	BENEGRASTIM	Approved
CHEMBL459	METHYLDOPA	Approved
CHEMBL2109047	INTERFERON ALFA-N3	Approved
CHEMBL4594466	PEGOZAFERMIN	3.0
CHEMBL4297494	GSK-3117391	2.0
CHEMBL2108291	METENKEFALIN	3.0
CHEMBL122270	LOBELINE	2.0
CHEMBL4297578	PEGBELFERMIN	2.0
CHEMBL408350	EDOTREOTIDE	3.0
CHEMBL2109128	LENOGRASTIM	Approved
CHEMBL1823872	SOMATOSTATIN	3.0
CHEMBL525076	ENFUVIRTIDE	Approved
CHEMBL384200	RGI-7000	1.0
CHEMBL2108302	SPRIFERMIN	2.0
CHEMBL1201509	GONADOTROPIN CHORIONIC	Approved
CHEMBL2108739	PLACULUMAB	2.0
CHEMBL1256734	SULBENICILLIN	2.0
CHEMBL3039545	LUSPATERCEPT	Approved
CHEMBL1201573	OPRELVEKIN	Approved
CHEMBL2106424	MECRYLATE	3.0
CHEMBL5095022	PESAMPATOR	2.0
CHEMBL2109134	MOLGRAMOSTIM	Approved
CHEMBL4594583	RECOMBINANT METHIONYL HUMAN BRAIN-DERIVED NEUROTROPHIC FACTOR	1.0
CHEMBL1201431	DORNASE ALFA	Approved
CHEMBL4297258	FIRMONERTINIB	3.0
CHEMBL1201648	AMYLASE (PANCRELIPASE)	Approved
CHEMBL1201670	SARGRAMOSTIM	Approved
CHEMBL4297796	NERVE GROWTH FACTOR	2.0
CHEMBL4298055	ALDAFERMIN	2.0
CHEMBL1812161	VATIQUINONE	3.0
CHEMBL1277001	MIBAMPATOR	2.0
CHEMBL1201558	INTERFERON ALFA-2B	Approved
CHEMBL1230813	ALFADEX	2.0
CHEMBL20489	OMPENACLID	2.0
CHEMBL3544988	DAPRODUSTAT	Approved
CHEMBL1201572	ETANERCEPT	Approved
CHEMBL1201716	MECASERMIN	Approved
CHEMBL1201835	USTEKINUMAB	Approved
CHEMBL4650410	NOVAFERON	3.0
CHEMBL1095032	LETAXABAN	2.0
CHEMBL4297830	SOMATROGON	Approved
CHEMBL1201825	RANIBIZUMAB	Approved
CHEMBL1201460	DALTEPARIN SODIUM	Approved
CHEMBL3707323	SOMAVARATAN	3.0
CHEMBL471	SOTALOL	Approved
CHEMBL429	LABETALOL	Approved
CHEMBL1201645	INTRINSIC FACTOR	Approved
CHEMBL272621	HYODEOXYCHOLIC_ACID	1.0
CHEMBL1201561	PEGINTERFERON ALFA-2B	Approved
CHEMBL1201577	CETUXIMAB	Approved
CHEMBL4297531	SATOREOTIDE TETRAXETAN	2.0
CHEMBL1201560	PEGINTERFERON ALFA-2A	Approved
CHEMBL4585668	BELZUTIFAN	Approved
CHEMBL5315079	DEPREOTIDE TRIFLUOROACETATE	Approved
CHEMBL5314642	RONDAPTIVON PEGOL	1.0
CHEMBL1237026	TESAMORELIN	Approved
CHEMBL1201837	ECALLANTIDE	Approved
CHEMBL1892145	VINBURNINE	2.0
CHEMBL4650279	TUXOBERTINIB	1.0
CHEMBL2109072	FIBRINOGEN HUMAN	3.0
CHEMBL2108888	AGALSIDASE BETA	Approved
CHEMBL2108390	FIBRIN	3.0
CHEMBL2108081	TRAFERMIN	3.0
CHEMBL4594389	EFRUXIFERMIN	1.0
CHEMBL2338329	ROXADUSTAT	Approved
CHEMBL5314440	SACIBERTINIB	2.0
CHEMBL4297865	ABIVERTINIB	3.0
CHEMBL2108214	AGALSIDASE ALFA	Approved
CHEMBL446785	CROCIN	3.0
CHEMBL3833384	EFLAPEGRASTIM	Approved
CHEMBL5315067	AUTOLOGOUS PERIPHERAL-BLOOD MONONUCLEAR CELLS INCLUDING A MINIMUM OF 50 MILLION AUTOLOGOUS CD54+ CELLS ACTIVATED WITH PROSTATIC ACID PHOSPHATASE GRANULOCYTE-MACROPHAGE COLONY-STIMULATING FACTOR	Approved
CHEMBL4298165	VATINOXAN	2.0
CHEMBL1201533	THYROTROPIN ALFA	Approved
CHEMBL1614637	PHENETHICILLIN	Approved
CHEMBL33864	LIPOIC ACID ALPHA	Approved
CHEMBL4650314	DESIDUSTAT	3.0
CHEMBL1201465	CHYMOTRYPSIN	Approved
CHEMBL4594387	TANFANERCEPT	1.0
CHEMBL10316	IDAZOXAN	3.0
CHEMBL3707290	SOMAPACITAN	Approved
CHEMBL4298126	VON WILLEBRAND FACTOR HUMAN	Approved
CHEMBL214332	INTERMEDINE	2.0
CHEMBL4298030	EFGIVANERMIN ALFA	2.0
CHEMBL2108339	EGAPTIVON PEGOL	2.0
CHEMBL2107846	DULANERMIN	2.0
CHEMBL1096927	LEVOMENOL	2.0
CHEMBL2108757	PENTETREOTIDE	3.0
CHEMBL1201556	BECAPLERMIN	Approved
CHEMBL1201827	PANITUMUMAB	Approved
CHEMBL1330596	RACEMETYROSINE	3.0
CHEMBL5095279	MECAPEGFILGRASTIM	2.0
CHEMBL1201824	ALGLUCOSIDASE ALFA	Approved
CHEMBL2109205	COAGULATION FACTOR IX RECOMBINANT HUMAN	Approved
CHEMBL2108674	RAMATERCEPT	2.0
CHEMBL2109662	DALANTERCEPT	3.0
CHEMBL1651908	CYMARIN	unknown
CHEMBL1201139	MEGESTROL ACETATE	Approved
CHEMBL1747	TOBRAMYCIN	Approved
CHEMBL1276138	FARAMPATOR	2.0
CHEMBL503	LOVASTATIN	Approved
CHEMBL2109171	DIBOTERMIN ALFA	Approved
CHEMBL1201865	VELAGLUCERASE ALFA	Approved
CHEMBL4302409	LUTETIUM OXODOTREOTIDE	Approved
CHEMBL1201583	BEVACIZUMAB	Approved
CHEMBL1200848	HYDROXYPROGESTERONE CAPROATE	Approved
CHEMBL1472	PROTIRELIN	Approved
CHEMBL2109084	DESMOTEPLASE	3.0
CHEMBL5314952	REZIVERTINIB	3.0
CHEMBL2108292	EPTACOG ALFA PEGOL (ACTIVATED)	2.0
CHEMBL105184	BIFENDATE	1.0
CHEMBL291657	CRINECERFONT	3.0
CHEMBL5314583	FRUNEXIAN	2.0
CHEMBL4302413	COPPER OXODOTREOTIDE	Approved
CHEMBL14935	TEZAMPANEL ANHYDROUS	2.0
CHEMBL4297800	PEGTEOGRASTIM	2.0
CHEMBL4298072	MARZEPTACOG ALFA (ACTIVATED)	2.0
CHEMBL1201821	PALIFERMIN	Approved
CHEMBL1742982	AFLIBERCEPT	Approved
CHEMBL5095198	TILDACERFONT	2.0
CHEMBL2108034	IBOCTADEKIN	2.0
CHEMBL1194666	DIETHYLPROPION	Approved
CHEMBL4297330	TOCOTRIENOL	3.0
CHEMBL5314470	MIFANERTINIB	2.0
CHEMBL2108315	SOMATROPIN PEGOL	2.0
CHEMBL1201567	FILGRASTIM	Approved
CHEMBL5314889	UCASAREOTIDE DASAROXETAN	2.0
CHEMBL2105612	PROPICILLIN	Approved
CHEMBL1084173	VILANTEROL .ALPHA.-PHENYL CINNAMATE	2.0
CHEMBL2107911	ONERCEPT	3.0
CHEMBL4761468	AUMOLERTINIB	3.0
CHEMBL2110579	ANAMORELIN	3.0
CHEMBL2074725	ACETYLDIGOXIN	unknown
CHEMBL3646118	MOLIDUSTAT	2.0
CHEMBL231779	APIXABAN	Approved
CHEMBL1743073	SOTATERCEPT	3.0
CHEMBL4297986	COAGULATION FACTOR IX HUMAN	Approved
CHEMBL3544964	RAVOXERTINIB	2.0
CHEMBL4297951	COAGULATION FACTOR X HUMAN	Approved
CHEMBL3989731	GEPEFRINE	2.0
CHEMBL1201185	LANREOTIDE	Approved
CHEMBL1201828	ECULIZUMAB	Approved
CHEMBL4297886	ASUNERCEPT	3.0
CHEMBL224128	20-HYDROXYECDYSONE	2.0
CHEMBL1201202	FONDAPARINUX	Approved

## Sheet: Table S10
Table S10 The clinicopathologic feature of immunohistochemical
sample	Grade	1p19q	IDH	Area	Mean	Min	Max	IntDen	%Area	RawIntDen
1	2	Y	MUT	1147904	176.494	0	255	202597602	9.531	202597602
2	3	Y	MUT	1147904	176.033	0	255	202069367	20.118	202069367
3	4	N	WT	1147904	180.39	0	255	207070754	18.323	207070754
4	4	N	WT	1147904	178.846	0	255	205298412	11.476	205298412
5	3	N	MUT	1147904	173.164	0	255	198775777	16.649	198775777
6	2	Y	MUT	1147904	172.819	0	255	198379993	25.157	198379993
7	4	N	WT	1147904	209.102	0	255	240029589	2.384	240029589
8	3	N	MUT	1147904	188.018	0	255	215826727	5.625	215826727
9	2	N	MUT	1147904	206.267	0	255	236774330	4.718	236774330
10	4	N	WT	1147904	209.009	0	255	239921889	2.686	239921889
11	4	N	WT	1147904	171.555	0	255	196928549	14.351	196928549
12	2	Y	MUT	1147904	189.878	0	255	217961626	9.377	217961626
13	2	Y	MUT	1147904	174.914	0	255	200784006	13.532	200784006
14	2	N	MUT	1147904	179.843	0	255	206443071	13.293	206443071
15	2	N	MUT	1147904	194.098	0	255	222806129	6.937	222806129
16	3	Y	MUT	1147904	169.013	0	255	194010586	18.795	194010586
17	3	Y	MUT	1147904	174.628	0	255	200456409	10.953	200456409
18	4	N	MUT	1147904	198.817	0	255	228222864	7.355	228222864
19	3	N	MUT	1147904	189.117	0	255	217087901	9.475	217087901
20	4	N	MUT	1147904	217.105	0	255	249215297	5.393	249215297
21	3	N	MUT	1147904	195.547	0	255	224468699	7.865	224468699
22	3	N	MUT	1147904	186.976	0	255	214630305	9.138	214630305
23	4	N	MUT	1147904	201.776	0	255	231619925	8.28	231619925
24	4	N	MUT	1147904	190.747	0	255	218959124	6.751	218959124
25	2	N	MUT	1147904	153.94	0	255	176708614	28.831	176708614
26	2	N	MUT	1147904	163.432	0	255	187604138	21.849	187604138
