# Supplementary material for: Integrative multi-omics analysis identifies TGFA as a novel glioma susceptibility gene and therapeutic target
Source: Front Neurol. 2025 Nov 5;16:1656490. doi: 10.3389/fneur.2025.1656490 (PMC12626838; doi:10.3389/fneur.2025.1656490)
Supplement: Supplementary file 1 [file Data_Sheet_1.zip › supplemental material/Table S/Table S9 Molecular docking.xlsx]

## Sheet: Table S9-1 Estradiol
Table S9-1 Molecular docking results of Estradiol on Transforming Growth Factor Alpha obtained from the CB-Dock2 server
CurPocket ID	Vina Score (kcal/mol)	Cavity Volume (Å3)	Center (x, y, z)	Docking Size (x, y, z)	Contact Residues
1	-42.5	57	5.352,-1.054,2.768	20,20,20	PHE:15:A,PRO:30:A,ALA:31:A,CYS:32:A,VAL:33:A,CYS:34:A,ALA:41:A,ARG:42:A,CYS:43:A,GLN:14:A,PRO:30:A,ALA:31:A,CYS:32:A,VAL:33:A,CYS:34:A,TYR:38:A,VAL:39:A,GLY:40:A,ALA:41:A,CYS:43:A,PHE:15:A,PRO:30:A,ALA:31:A,CYS:32:A,VAL:33:A,CYS:34:A,TYR:38:A,ALA:41:A,CYS:43:A,GLN:14:A,PRO:30:A,ALA:31:A,CYS:32:A,VAL:33:A,CYS:34:A,VAL:39:A,GLY:40:A,ALA:41:A,CYS:43:A,GLN:14:A,PRO:30:A,ALA:31:A,CYS:32:A,VAL:33:A,CYS…
2	-16.4	50	-6.199,19.441,3.236	20,20,20	PHE:5:A,ASN:6:A,VAL:2:A,HIS:4:A,PHE:5:A,ASN:6:A,ASP:7:A,VAL:1:A,VAL:2:A,SER:3:A,ASN:6:A,HIS:4:A,PHE:5:A,HIS:4:A,PHE:5:A,ASN:6:A,PHE:5:A,ASN:6:A,ASP:7:A,ARG:22:A,VAL:1:A,HIS:4:A,PHE:5:A,VAL:1:A,VAL:2:A,HIS:4:A,PHE:5:A,ASP:7:A,ASN:6:A,VAL:2:A,HIS:4:A,HIS:4:A,PHE:5:A,ASN:6:A,ASP:7:A,VAL:2:A,SER:3:A,HIS:4:A,ASN:6:A,PHE:5:A,ASN:6:A,ASP:7:A,VAL:2:A,SER:3:A,HIS:4:A,ASN:6:A,ARG:22:A,SER:3:A,PHE:5:A,ASN:6…
3	-42.1	24	-8.277,-1.993,-2.860	20,20,20	CYS:8:A,HIS:18:A,GLY:19:A,THR:20:A,CYS:21:A,HIS:35:A,ASN:6:A,ASP:10:A,PHE:17:A,HIS:18:A,GLY:19:A,THR:20:A,CYS:21:A,HIS:35:A,PHE:5:A,ASN:6:A,PRO:9:A,PHE:17:A,HIS:18:A,GLY:19:A,THR:20:A,CYS:21:A,CYS:8:A,CYS:16:A,PHE:17:A,HIS:18:A,GLY:19:A,THR:20:A,CYS:21:A,ARG:22:A,HIS:35:A,ASP:7:A,CYS:8:A,PHE:17:A,HIS:18:A,GLY:19:A,THR:20:A,CYS:21:A,ARG:22:A,HIS:35:A,PHE:5:A,ASN:6:A,PHE:17:A,HIS:18:A,GLY:19:A,CYS:…
4	-39	24	-5.134,-12.372,9.940	20,20,20	CYS:32:A,VAL:33:A,CYS:34:A,ALA:41:A,CYS:32:A,VAL:33:A,CYS:34:A,TYR:38:A,VAL:39:A,GLY:40:A,ALA:41:A,CYS:43:A,ASP:47:A,CYS:32:A,VAL:33:A,CYS:34:A,HIS:35:A,TYR:38:A,CYS:32:A,VAL:33:A,CYS:34:A,VAL:39:A,GLY:40:A,ALA:41:A,CYS:32:A,VAL:33:A,CYS:34:A,SER:36:A,VAL:39:A,GLY:40:A,CYS:32:A,VAL:33:A,CYS:34:A,HIS:35:A,CYS:34:A,TYR:38:A,CYS:32:A,VAL:33:A,CYS:34:A,VAL:39:A,ALA:41:A,CYS:32:A,CYS:34:A,SER:36:A,GLY…
5	-39.8	16	0.630,22.802,-1.206	20,20,20	ASP:7:A,ASP:10:A,PHE:23:A,VAL:25:A,GLN:26:A,ASP:28:A,VAL:1:A,VAL:2:A,SER:3:A,VAL:25:A,ASP:28:A,HIS:4:A,ASP:7:A,VAL:25:A,GLN:26:A,ASP:28:A,ASP:7:A,PHE:23:A,VAL:25:A,GLN:26:A,ASP:28:A,ASP:7:A,VAL:25:A,GLN:26:A,ASP:28:A,PHE:23:A,VAL:25:A,GLN:26:A,ASP:28:A,PRO:9:A,PHE:23:A,VAL:25:A,ASP:28:A,VAL:2:A,SER:3:A,PRO:9:A,ASP:10:A,PHE:23:A,VAL:25:A,GLN:26:A,GLU:27:A,ASP:28:A,SER:3:A,VAL:25:A,GLN:26:A,ASP:28:…

## Sheet: Table S9-2 Gefitinib
Table S9-2 Molecular docking results of Gefitinib on Transforming Growth Factor Alpha obtained from the CB-Dock2 server
CurPocket ID	Vina Score (kcal/mol)	Cavity Volume (Å3)	Center (x, y, z)	Docking Size (x, y, z)	Contact Residues
1	-50.3	57	5.352,-1.054,2.768	22,22,22	THR:20:A,ARG:22:A,ALA:31:A,CYS:32:A,VAL:33:A,CYS:34:A,HIS:35:A,ALA:41:A,ARG:42:A,GLN:14:A,THR:20:A,PRO:30:A,ALA:31:A,CYS:32:A,VAL:33:A,CYS:34:A,TYR:38:A,VAL:39:A,GLY:40:A,ALA:41:A,CYS:43:A,PHE:15:A,THR:20:A,ALA:31:A,CYS:32:A,VAL:33:A,CYS:34:A,HIS:35:A,TYR:38:A,CYS:43:A,GLN:14:A,THR:20:A,ALA:31:A,CYS:32:A,VAL:33:A,CYS:34:A,HIS:35:A,VAL:39:A,GLY:40:A,ALA:41:A,GLN:14:A,THR:20:A,CYS:32:A,VAL:33:A,CYS…
2	-17.4	50	-6.199,19.441,3.236	22,22,22	HIS:4:A,PHE:5:A,ASN:6:A,VAL:2:A,HIS:4:A,PHE:5:A,ASN:6:A,ASP:7:A,VAL:1:A,VAL:2:A,SER:3:A,PHE:5:A,ASN:6:A,HIS:4:A,PHE:5:A,ARG:22:A,VAL:2:A,VAL:1:A,HIS:4:A,PHE:5:A,ASN:6:A,ASP:7:A,PHE:5:A,ASN:6:A,ASP:7:A,ARG:22:A,VAL:1:A,HIS:4:A,PHE:5:A,ASN:6:A,ASP:7:A,VAL:1:A,VAL:2:A,HIS:4:A,PHE:5:A,ASP:7:A,ARG:22:A,HIS:4:A,PHE:5:A,ASN:6:A,VAL:1:A,VAL:2:A,HIS:4:A,ASP:7:A,HIS:4:A,PHE:5:A,ASN:6:A,VAL:1:A,VAL:2:A,SER:…
3	-42.6	24	-8.277,-1.993,-2.860	22,22,22	CYS:8:A,PRO:9:A,PHE:17:A,HIS:18:A,GLY:19:A,THR:20:A,CYS:21:A,ARG:22:A,VAL:33:A,CYS:34:A,HIS:35:A,SER:36:A,CYS:8:A,PRO:9:A,ASP:10:A,PHE:17:A,HIS:18:A,GLY:19:A,THR:20:A,CYS:21:A,VAL:33:A,CYS:34:A,HIS:35:A,PRO:9:A,PHE:17:A,HIS:18:A,GLY:19:A,THR:20:A,CYS:21:A,ARG:22:A,VAL:33:A,CYS:34:A,HIS:35:A,SER:36:A,CYS:8:A,PRO:9:A,CYS:16:A,PHE:17:A,HIS:18:A,GLY:19:A,THR:20:A,CYS:21:A,ARG:22:A,VAL:33:A,CYS:34:A,H…
4	-39.4	24	-5.134,-12.372,9.940	22,22,22	HIS:18:A,THR:20:A,ARG:22:A,CYS:32:A,VAL:33:A,CYS:34:A,HIS:35:A,SER:36:A,GLY:37:A,TYR:38:A,ALA:41:A,ARG:42:A,CYS:43:A,ASP:47:A,GLN:14:A,HIS:18:A,THR:20:A,ALA:31:A,CYS:32:A,VAL:33:A,CYS:34:A,HIS:35:A,SER:36:A,GLY:37:A,TYR:38:A,VAL:39:A,GLY:40:A,ALA:41:A,CYS:43:A,ASP:47:A,LEU:49:A,THR:20:A,CYS:32:A,VAL:33:A,CYS:34:A,HIS:35:A,SER:36:A,GLY:37:A,TYR:38:A,GLY:40:A,ARG:42:A,CYS:43:A,HIS:18:A,THR:20:A,CYS…
5	-37.8	16	0.630,22.802,-1.206	22,22,22	ASP:7:A,ASP:10:A,PHE:23:A,VAL:25:A,GLN:26:A,ASP:28:A,VAL:1:A,VAL:2:A,SER:3:A,PHE:23:A,VAL:25:A,ASP:28:A,HIS:4:A,ASP:7:A,PHE:23:A,VAL:25:A,GLN:26:A,ASP:28:A,ASN:6:A,ASP:7:A,PHE:23:A,VAL:25:A,ASP:28:A,ASP:7:A,PHE:23:A,VAL:25:A,ASP:28:A,PHE:23:A,VAL:25:A,GLN:26:A,ASP:28:A,PRO:9:A,PHE:23:A,VAL:25:A,ASP:28:A,VAL:2:A,SER:3:A,PRO:9:A,ASP:10:A,PHE:23:A,VAL:25:A,GLN:26:A,GLU:27:A,ASP:28:A,SER:3:A,ASN:6:A,…

## Sheet: Table S9-3 Irinotecan
Table S9-3 Molecular docking results of Irinotecan on Transforming Growth Factor Alpha obtained from the CB-Dock2 server
CurPocket ID	Vina Score (kcal/mol)	Cavity Volume (Å3)	Center (x, y, z)	Docking Size (x, y, z)	Contact Residues
1	-62.0	57	5.352,-1.054,2.768	30,30,30	PHE:15:A,ALA:31:A,CYS:32:A,VAL:33:A,CYS:34:A,SER:36:A,GLY:37:A,TYR:38:A,ALA:41:A,ARG:42:A,CYS:43:A,GLN:14:A,ALA:31:A,CYS:32:A,VAL:33:A,CYS:34:A,GLY:37:A,TYR:38:A,VAL:39:A,GLY:40:A,ALA:41:A,CYS:43:A,ASP:47:A,PHE:15:A,ALA:31:A,CYS:32:A,VAL:33:A,CYS:34:A,SER:36:A,GLY:37:A,TYR:38:A,VAL:39:A,GLY:40:A,ALA:41:A,CYS:43:A,GLN:14:A,CYS:32:A,VAL:33:A,CYS:34:A,SER:36:A,GLY:37:A,TYR:38:A,VAL:39:A,GLY:40:A,ALA…
2	-36.6	50	-6.199,19.441,3.236	30,30,30	ASP:7:A,ASP:10:A,PHE:23:A,VAL:25:A,GLN:26:A,GLU:27:A,ASP:28:A,VAL:1:A,SER:3:A,PHE:23:A,VAL:25:A,ASP:28:A,ASP:7:A,PHE:23:A,VAL:25:A,GLN:26:A,GLU:27:A,ASP:28:A,ASN:6:A,ASP:7:A,PHE:23:A,VAL:25:A,ASP:28:A,ASP:7:A,PHE:23:A,VAL:25:A,ASP:28:A,ASP:7:A,PHE:23:A,VAL:25:A,GLN:26:A,ASP:28:A,PRO:9:A,PHE:23:A,VAL:25:A,ASP:28:A,VAL:2:A,PRO:9:A,ASP:10:A,PHE:23:A,VAL:25:A,GLN:26:A,GLU:27:A,ASP:28:A,VAL:2:A,SER:3:…
3	-56.0	24	-8.277,-1.993,-2.860	30,30,30	CYS:8:A,PHE:15:A,PHE:17:A,HIS:18:A,GLY:19:A,THR:20:A,CYS:21:A,ARG:22:A,ALA:31:A,CYS:32:A,VAL:33:A,CYS:34:A,HIS:35:A,SER:36:A,TYR:38:A,ALA:41:A,ARG:42:A,ALA:46:A,ASP:10:A,GLN:14:A,PHE:17:A,HIS:18:A,GLY:19:A,THR:20:A,CYS:21:A,PRO:30:A,ALA:31:A,CYS:32:A,VAL:33:A,CYS:34:A,HIS:35:A,TYR:38:A,VAL:39:A,GLY:40:A,ALA:41:A,GLU:44:A,PRO:9:A,PHE:15:A,PHE:17:A,HIS:18:A,GLY:19:A,THR:20:A,CYS:21:A,ALA:31:A,CYS:3…
4	-57.1	24	-5.134,-12.372,9.940	30,30,30	THR:20:A,ARG:22:A,ALA:31:A,CYS:32:A,VAL:33:A,CYS:34:A,HIS:35:A,SER:36:A,GLY:37:A,TYR:38:A,ALA:41:A,ARG:42:A,ALA:50:A,GLN:14:A,THR:20:A,ARG:22:A,ALA:31:A,CYS:32:A,VAL:33:A,CYS:34:A,HIS:35:A,GLY:37:A,TYR:38:A,VAL:39:A,GLY:40:A,ALA:41:A,ASP:47:A,LEU:49:A,PHE:15:A,THR:20:A,ALA:31:A,CYS:32:A,VAL:33:A,CYS:34:A,HIS:35:A,SER:36:A,GLY:37:A,TYR:38:A,ALA:41:A,CYS:43:A,GLN:14:A,THR:20:A,ALA:31:A,CYS:32:A,VAL…
5	-53.5	16	0.630,22.802,-1.206	30,30,30	ASP:7:A,ASP:10:A,HIS:12:A,PHE:23:A,VAL:25:A,GLN:26:A,GLU:27:A,ASP:28:A,VAL:1:A,VAL:2:A,SER:3:A,PHE:23:A,VAL:25:A,GLN:26:A,ASP:28:A,HIS:4:A,ASP:7:A,PHE:23:A,VAL:25:A,GLN:26:A,GLU:27:A,ASP:28:A,ASN:6:A,ASP:7:A,ASP:10:A,PHE:23:A,VAL:25:A,GLN:26:A,GLU:27:A,ASP:28:A,ASP:7:A,PHE:23:A,VAL:25:A,GLN:26:A,ASP:28:A,PRO:9:A,PHE:23:A,VAL:25:A,GLN:26:A,GLU:27:A,ASP:28:A,PRO:9:A,SER:11:A,PHE:23:A,VAL:25:A,GLN:2…

## Sheet: Table S9-4 Bromocriptine
Table S9-4 Molecular docking results of Bromocriptine on Transforming Growth Factor Alpha obtained from the CB-Dock2 server
CurPocket ID	Vina Score (kcal/mol)	Cavity Volume (Å3)	Center (x, y, z)	Docking Size (x, y, z)	Contact Residues
1	-50.2	57	5.352,-1.054,2.768	25,25,25	PHE:15:A,THR:20:A,ARG:22:A,PRO:30:A,ALA:31:A,CYS:32:A,VAL:33:A,CYS:34:A,HIS:35:A,ALA:41:A,ARG:42:A,CYS:43:A,GLN:14:A,THR:20:A,ARG:22:A,PRO:30:A,ALA:31:A,CYS:32:A,VAL:33:A,CYS:34:A,HIS:35:A,TYR:38:A,VAL:39:A,GLY:40:A,ALA:41:A,CYS:43:A,ASP:47:A,PHE:15:A,THR:20:A,ARG:22:A,PRO:30:A,ALA:31:A,CYS:32:A,VAL:33:A,CYS:34:A,HIS:35:A,TYR:38:A,ALA:41:A,ARG:42:A,CYS:43:A,GLN:14:A,THR:20:A,PRO:30:A,ALA:31:A,CYS…
2	-21.7	50	-6.199,19.441,3.236	25,25,25	HIS:4:A,PHE:5:A,ASN:6:A,HIS:4:A,ASN:6:A,ASP:7:A,VAL:1:A,VAL:2:A,SER:3:A,PHE:5:A,ASN:6:A,ARG:22:A,HIS:4:A,PHE:5:A,ARG:22:A,VAL:2:A,PHE:5:A,ARG:22:A,HIS:4:A,PHE:5:A,ASN:6:A,PHE:5:A,ASN:6:A,ASP:7:A,ARG:22:A,VAL:1:A,HIS:4:A,PHE:5:A,ASN:6:A,ASP:7:A,VAL:1:A,HIS:4:A,PHE:5:A,ASP:7:A,ARG:22:A,HIS:4:A,PHE:5:A,ASN:6:A,HIS:4:A,HIS:4:A,PHE:5:A,ASN:6:A,VAL:2:A,SER:3:A,HIS:4:A,ASN:6:A,PHE:5:A,ASN:6:A,ASP:7:A,AR…
3	-51.1	24	-8.277,-1.993,-2.860	25,25,25	CYS:8:A,HIS:18:A,GLY:19:A,THR:20:A,CYS:21:A,ARG:22:A,VAL:33:A,CYS:34:A,HIS:35:A,SER:36:A,GLY:37:A,TYR:38:A,ASP:47:A,ASN:6:A,PRO:9:A,ASP:10:A,HIS:18:A,GLY:19:A,THR:20:A,CYS:21:A,ARG:22:A,VAL:33:A,CYS:34:A,HIS:35:A,SER:36:A,GLY:37:A,TYR:38:A,ASN:6:A,PRO:9:A,GLY:19:A,THR:20:A,CYS:21:A,ARG:22:A,VAL:33:A,CYS:34:A,HIS:35:A,SER:36:A,GLY:37:A,CYS:8:A,HIS:18:A,GLY:19:A,THR:20:A,CYS:21:A,ARG:22:A,VAL:33:A,…
4	-49.6	24	-5.134,-12.372,9.940	25,25,25	THR:20:A,ARG:22:A,VAL:33:A,CYS:34:A,HIS:35:A,SER:36:A,GLY:40:A,ALA:41:A,THR:20:A,VAL:33:A,CYS:34:A,HIS:35:A,TYR:38:A,VAL:39:A,GLY:40:A,ALA:41:A,THR:20:A,VAL:33:A,CYS:34:A,HIS:35:A,SER:36:A,TYR:38:A,VAL:39:A,GLY:40:A,ALA:41:A,THR:20:A,VAL:33:A,CYS:34:A,HIS:35:A,VAL:39:A,GLY:40:A,ALA:41:A,THR:20:A,ARG:22:A,VAL:33:A,CYS:34:A,HIS:35:A,SER:36:A,VAL:39:A,GLY:40:A,ALA:41:A,THR:20:A,VAL:33:A,CYS:34:A,HIS…
5	-46.2	16	0.630,22.802,-1.206	25,25,25	ASP:7:A,PRO:9:A,ASP:10:A,PHE:23:A,VAL:25:A,GLN:26:A,GLU:27:A,ASP:28:A,VAL:1:A,VAL:2:A,SER:3:A,PHE:23:A,VAL:25:A,GLN:26:A,ASP:28:A,ASP:7:A,PHE:23:A,VAL:25:A,GLN:26:A,GLU:27:A,ASP:28:A,ASP:7:A,PHE:23:A,VAL:25:A,GLN:26:A,ASP:28:A,ASP:7:A,PHE:23:A,VAL:25:A,GLN:26:A,ASP:28:A,PHE:23:A,VAL:25:A,GLN:26:A,ASP:28:A,PRO:9:A,ASP:10:A,SER:11:A,PHE:23:A,VAL:25:A,GLN:26:A,ASP:28:A,VAL:2:A,PRO:9:A,ASP:10:A,PHE:2…
